# Supplementary material for: Association between abdominal CT-based body composition parameters and early diabetic kidney disease in type 2 diabetes mellitus: a retrospective cross-sectional study
Source: PeerJ. 2026 Jan 15;14:e20535. doi: 10.7717/peerj.20535 (PMC12812273; doi:10.7717/peerj.20535)
Supplement: Supplemental Information 4 — The raw anonymized data underlying all analyses of this study, including all subjects’ basic clinical indicators, body composition parameters, and renal function assessment results. [file peerj-14-20535-s004.xlsx]

## Sheet: Sheet1
Clinical diagnosis	SGLT2 Inhibitors	Metformin	Alpha-glucosidase inhibitors	Insulin Secretagogue	Thiazolidinediones	Insulin	DPP-4 Inhibitors	Hypertension	Smoking	Alcohol Consumption	Gender	Lable	Age	Height	Weight	BMI	Systolic Pressure	Diastolic Pressure	TG	TC	LDL-C	HDL-C	eGFR	Urea	Uric acid	Serum C-Peptide	HbA1c	CRP	UACR	SATI	SATd	VATI	VATd	IMATI	IMATd	SMI	SMAd	RSFI	RSFd	PATI	PATd
Discharge Diagnosis:1. Type 1 diabetes, Type 2 diabetic nephropathy, Type 2 diabetic retinopathy; 2. Hypertension; 3. Fatty liver; 4. Cerebral infarction; 5. Pulmonary shadow	0	1	0	1	0	0	0	Yes	No	No	Female	1	58	1.58	61	24.43	157	86	6.28	8.21	3.44	1.42	76.92	8.52	407	3.02	5.8	1.36	37.1	45.0248	-101.9	81.7177	-99.37	1.29907	-66.29	41.4196	37.99	1.17209	-75.1	21.5831	-96.32
Discharge Diagnosis:1. Type 1 diabetes, Type 2 diabetic nephropathy, Type 2 diabetic peripheral vascular disease; 2. Hypertension; 3. Hyperuricemia; 4. Hyperlipidemia; 5. Intervertebral disc herniation	1	1	0	1	0	0	0	Yes	No	Yes	Male	1	43	1.81	90	27.47	112	60	4.37	4.37	2.49	1.11	84.86	8.22	320.5	5.21	6.4	0.89	39	37.0257	-99.01	45.6335	-94.84	0.655352	-63.24	61.7808	48.01	0.183847	-69.48	10.5033	-87.65
Discharge Diagnosis:1. Type 2 diabetes with multiple complications: diabetic nephropathy, diabetic peripheral neuropathy. 2. Hypertension. 3. Gout. 4. Uric acid nephropathy. 5. Thyroid nodules. 6. Prostate enlargement. 7. Prostate stones. 8. Renal cysts. 9. Fatty liver. 10. Liver cysts. 11. Pulmonary shadows. 12. Coronary atherosclerosis.	1	0	0	1	0	0	1	Yes	No	No	Male	1	71	1.68	65	23.03	114	80	1.27	4.82	3.33	0.82	103.33	5.67	241.3	2	9.1	0.9	37.5	30.4245	-101.1	47.123	-103	4.88591	-71.22	44.82	39.36	2.81604	-79.7	25.3543	-97.5
Discharge Diagnosis:1. Type 2 diabetes with complications, diabetic nephropathy; 2. Hypertension; 3. Obesity; 4. Fatty liver; 5. Thyroid nodules; 6. Hyperlipidemia; 7. Sleep apnea-hypopnea syndrome; 8. Adrenal mass; 9. Pituitary microadenoma; 10. Hyperprolactinemia	1	1	0	1	0	0	0	Yes	Yes	No	Male	1	47	1.63	82.5	31.05	126	89	2.49	5.84	3.72	1.35	77.39	4.84	375.6	2.82	7.74	12.3	32	68.3127	-110.3	78.8513	-107.8	3.45967	-72.46	57.1343	42.4	1.96846	-78.25	17.9156	-99.44
Discharge Diagnosis: {[1. Type 2 Diabetes, 2. Diabetic Nephropathy, 3. Diabetic Peripheral Vascular Disease][3. Thyroid Nodule, 4. Pulmonary Opacity, 5. Uterine Mass, 6. Osteoporosis]}	0	1	1	0	0	0	0	No	No	No	Female	1	60	1.64	51	18.96	128	79	0.49	4.78	2.64	1.48	79.09	5.73	287.6	0.2	9.9	0.7	31	41.4188	-103.1	8.33209	-83.44	2.5699	-68.02	29.971	36.23	0.25316	-69.26	2.86808	-80.5
Discharge Diagnosis: {[1. Type 2 Diabetes Mellitus, 2. Hypertension, 3. Type 2 Diabetic Retinopathy][4. Carotid Plaque, 5. Lower Limb Atherosclerosis, 6. Renal Dysfunction, 7. Fatty Liver, 8. Prostate Calculi, 9. Type 2 Diabetic Nephropathy, 10. Type 2 Diabetic Peripheral Neuropathy, 11. Type 2 Diabetic Peripheral Vascular Disease, 12. First-degree Atrioventricular Block, 13. Pulmonary Shadow]}	0	0	0	0	0	1	0	Yes	No	No	Male	1	59	1.74	75	24.77	138	79	2.29	4.86	3.07	0.99	90.26	7.84	379.8	3.5	7.9	1.69	38	37.6866	-103.6	96.9084	-108	3.1193	-77.24	41.3529	42.1	1.48467	-81.39	33.2937	-106.4
Discharge Diagnosis: {[1. Type 2 Diabetes Mellitus, Diabetic Nephropathy, Diabetic Ketoacidosis, Diabetic Peripheral Vascular Disease, 2. Hypertension, 3. Liver Dysfunction, 4. Carotid Plaque, 5. Pulmonary Shadow, 6. Thyroid Nodule, 7. Thyroid Cyst, 8. Fatty Liver, 9. Hypokalemia, 10. Coronary Atherosclerosis, 11. Cataract][]}	0	0	0	0	0	0	0	Yes	No	No	Female	1	78	1.56	69	28.35	130	73	1.07	2.98	1.25	1.24	97.54	2.88	263.4	0.62	8.9	8.72	33	52.597	-101.5	71.7867	-106.2	12.3849	-66.56	31.6815	16.23	2.8727	-75.58	23.2084	-96.58
Discharge Diagnosis: {[1. Right thigh soft tissue infection, 2. Hypertension, 3. Arrhythmia, 4. Type II diabetes mellitus, 5. Type II diabetes mellitus with peripheral vascular disease, 6. Diabetic nephropathy, 7. Superior cluneal nerve syndrome, 8. Hypoproteinemia, 9. Hyperuricemia, 10. Gout][]	0	0	0	0	0	0	0	Yes	No	No	Male	1	68	1.57	80	32.45	106	76	2.9	2.74	1.31	0.56	88.21	32.94	884.5	7.91	8.8	8.72	81.2	95.6631	-102.4	83.1677	-104	11.7165	-67.16	52.6593	26.92	2.97619	-84.74	27.2871	-95.51
Discharge Diagnosis: {[1. Type 2 Diabetes, Diabetic Nephropathy, 2. Hypertension, 3. Hyperlipidemia, 4. Heart Failure, 5. Fatty Liver][6. Thyroid Nodule, 7. Adrenal Hyperplasia, 8. Renal Cyst]}	0	1	1	1	1	0	0	Yes	No	No	Female	1	70	1.52	46	19.9	133.866	79.324	1.35	5.93	3.05	1.86	92.95	9.93	381.1	1.98	7.4	3.68	73	143.525	-103.8	129.155	-103.5	18.157	-68.08	40.0623	9.028	4.55765	-92.72	26.8482	-97.31
Discharge Diagnosis: {[1. Type 2 Diabetes, 2. Hypertension, 3. Type 2 Diabetic Peripheral Neuropathy, 4. Type 2 Diabetic Peripheral Vascular Disease, 5. Type 2 Diabetic Nephropathy, 6. Type 2 Diabetic Ketoacidosis, 7. Thyroid Nodule, 8. Pulmonary Shadow, 9. Prostate Calculi]}	0	0	0	0	0	1	0	Yes	Yes	No	Male	1	52	1.76	82	26.47	128	73	1.39	3.83	2.44	0.78	79.35	6.65	308.6	1.89	7.9	0.8	93	35.7696	-99.42	75.2195	-102.3	1.94957	-74.45	48.9411	42.15	2.39121	-84.73	27.9926	-99.72
Discharge Diagnosis: {[1. Type 2 diabetes with peripheral neuropathy, Type 2 diabetes with peripheral vascular disease, Diabetic nephropathy, 2. Hyperlipidemia, 3. Gout, 4. Fatty liver, 5. Atherosclerosis, 6. Pulmonary opacity] [7. Tendon injury, 8. Tendinitis]}	1	1	0	1	0	0	1	No	Yes	No	Male	1	61	1.69	70	24.5	137	82	3.14	3.79	2.35	0.64	111.28	5.2	434.8	1.76	7.74	0.84	63	26.5257	-97.84	61.4824	-101.3	4.01597	-63.49	51.3988	34.68	0.800042	-71.26	20.2024	-93.53
Discharge diagnosis: {[1. Type 2 diabetes, diabetic nephropathy of type 2 diabetes, diabetic peripheral neuropathy of type 2 diabetes, 2. Hypertension, 3. Suppurative thyroiditis, 4. Thyroid nodules] [5. Bacterial infection: tuberculosis cannot be ruled out, 6. Pulmonary shadow]}	0	1	1	1	0	0	1	Yes	No	No	Female	1	62	1.5	50	22.22	115	68	0.97	3.63	2.02	1.23	102.27	6.68	342.3	2.05609	6.1	64.39	56	28.0267	-81.27	29.2	-81.04	1.94267	-51.71	36.44	25.5	0.704	-71.84	14.7733	-87.41
Discharge Diagnosis: {[1. Type 2 diabetes with complications, diabetic nephropathy, diabetic peripheral vascular disease, 2. Liver dysfunction, 3. Hypertension, 4. Hyperuricemia][5. Pulmonary shadow, 6. Fatty liver, 7. Gallbladder polyp, 8. Gallstone, 9. Right kidney stone, 10. Atherosclerosis, 11. Prostate stone]}	0	1	0	1	0	0	0	Yes	No	No	Male	1	48	1.65	72.5	26.63	128	90	2.9	4.83	3.22	0.85	85.04	6	416.7	1.61	12.2	8.72	35	38.6042	-94.05	86.281	-91.74	1.70946	-68.2	58.4389	41.73	2.173	-75.42	30.6703	-84.93
Discharge Diagnosis: {[1. Type 2 Diabetes, Diabetic Nephropathy, Diabetic Peripheral Vascular Disease][2. Carotid Plaque, 3. Pulmonary Shadow, 4. Pulmonary Emphysema, 5. Pulmonary Bullae, 6. Fatty Liver, 7. Prostate Enlargement]}	0	0	0	0	0	0	0	No	Yes	Yes	Male	1	50	1.82	80	24.15	131	57	1.87	4.64	2.76	1.3	97.04	4.38	419.6	1.54	7.5	2.47	63	36.0766	-93.44	45.858	-92.64	1.24864	-61.76	55.4281	35.74	1.67039	-80.6	9.5701	-88.93
Discharge Diagnosis: {[1. Type 2 Diabetes, 2. Diabetic Nephropathy, 3. Peripheral Neuropathy, 4. Hypertension, 5. History of Cerebral Infarction, 6. Carotid Plaque, 7. Thyroid Nodule, 8. Maxillary Sinus Cyst]}	0	0	0	1	0	0	0	Yes	No	No	Male	1	55	1.62	72	27.43	130	89	1.94	4.21	2.35	1.25	86.94	5.63	319.9	3.55	6.1	0.28	88	57.4608	-104.7	61.4236	-104.1	2.96144	-68.16	57.5751	47.15	1.65981	-80.5	37.1666	-101.6
Discharge Diagnosis: {[1. Type 2 Diabetes, 2. Diabetic Retinopathy, 3. Diabetic Peripheral Vascular Disease, 4. Diabetic Peripheral Neuropathy, 5. Diabetic Nephropathy, 6. Hypertension, 7. Coronary Atherosclerotic Heart Disease, 8. Post-Coronary Stent Placement, 9. Pulmonary Shadow, 10. Benign Prostatic Hyperplasia, 11. Prostate Calculi, 12. Carotid Plaque, 13. Chronic Hepatitis B without Delta F…	0	0	1	1	0	0	1	Yes	No	No	Male	1	64	1.64	60	22.3	164	88	0.79	2.31	1.1	0.81	81.49	7.35	251.1	0.59	7.1	0.23	97	35.6968	-101.1	57.7409	-103.2	2.03376	-68.73	49.9703	39.41	3.27595	-83.58	19.3709	-96.58
Discharge Diagnosis: {[1. Type 2 Diabetes, Type 2 Diabetic Peripheral Vascular Disease, Diabetic Nephropathy; 2. Heart Failure; 3. Hypertension; 4. Hyperlipidemia; 5. Liver Dysfunction] [6. Kidney Stones; 7. Pulmonary Shadow; 8. Fatty Liver]}	0	1	0	1	1	0	0	Yes	No	No	Male	1	64	1.7	85	29.41	127	70	1.16	4.65	2.85	1.16	83.73	5.95	282.4	2.72	12.7	1.8	34.1	40.2768	-100.3	62.2491	-97.83	4.17647	-66.67	59.481	37.04	1.93218	-74.59	24.1246	-93.28
Discharge Diagnosis: 1. Type 2 Diabetes, 2. Diabetic Nephropathy, 3. Hypertension, 4. Fatty Liver, 5. Hyperlipidemia, 6. Adrenal Hyperplasia, 7. Pulmonary Opacity	1	0	0	1	0	0	0	Yes	No	No	Female	1	47	1.6	67	26.17	176	109	2.92	5.6	3.74	1.16	89.58	5.23	256.4	1.23	9.52	8.72	45	37.293	-102.1	36.9375	-93.44	2.07383	-63.13	41.9531	37.85	0.624219	-73.22	10.6523	-86.67
Discharge Diagnosis: {[1. Type 2 diabetes with multiple complications, Type 2 diabetic peripheral vascular disease, Type 2 diabetic nephropathy, 2. Hyperlipidemia][3. Thyroid nodule, 4. Fatty liver, 5. Renal cyst, 6. Pulmonary shadow]}	1	0	0	1	0	0	0	No	No	No	Male	1	59	1.62	65	24.76	135	71	9.57	6.1	2.34	0.82	81.05	5.35	158	0.76	8.38	2.57	36.2	32.2359	-99.18	54.1838	-102.3	1.82747	-65.77	49.497	41.02	1.31954	-76.18	14.0794	-98.55
Discharge Diagnosis: {[1. Type 2 diabetes mellitus, diabetic nephropathy, diabetic peripheral vascular disease, diabetic peripheral neuropathy; 2. Hypertension; 3. History of cerebral infarction] 4. Pulmonary shadow; 5. Carotid plaque; 6. Urinary tract infection; 7. Osteoporosis; 8. Cataract[]}	0	1	0	1	0	0	0	Yes	No	No	Female	1	64	1.52	46	19.9	133.866	79.324	1.84087	4.68675	2.8213	1.14654	100.71	3.51	145.6	0.84	7.68	1.67	49.2	134.046	-103	67.6073	-94.06	14.7117	-65.44	48.3033	14.57	1.27207	-72.16	16.9668	-88.14
Discharge Diagnosis: {[1. Type 2 Diabetes, Diabetic Nephropathy, Diabetic Ketoacidosis, 2. Hyperlipidemia, 3. Hyperuricemia, 4. Fatty Liver, 5. Thyroid Nodule, 6. Liver Dysfunction][7. Obesity]}	0	0	0	0	0	0	0	No	Yes	Yes	Male	1	31	1.75	90	29.38	136	75	1.84087	4.68675	2.8213	1.14654	79.95	6.92	294.8	4.61	10.98	7.76	36.2	69.1265	-106.3	84.5388	-100.9	3.13927	-66.3	61.1592	40.49	1.8302	-76.4	20.9796	-94.81
Discharge Diagnosis: {[1. Type 2 diabetes with multiple complications: diabetic nephropathy, diabetic peripheral neuropathy, diabetic peripheral vascular disease; 2. Liver dysfunction; 3. Alcoholic liver disease; 4. Fatty liver; 5. Hypertension; 6. Chronic obstructive pulmonary disease; 7. Coronary atherosclerotic heart disease; 8. Gout][9. Renal cysts; 10. Pulmonary shadows; 11. Pulmonary infect…	0	1	1	0	0	0	0	Yes	No	No	Male	1	73	1.59	72	28.47	141	79	0.78	2.83	1.42	1.05	79.64	4.23	291.5	0.42	10.8	2.73	37.8	34.9828	-100.1	143.388	-101	13.4686	-81.32	47.7038	28.45	1.3702	-81.74	41.3749	-95.02
Discharge Diagnosis: {[1. Type 2 diabetes with multiple complications, diabetic nephropathy, diabetic peripheral vascular disease; 2. Hyperlipidemia; 3. Fatty liver; 4. Liver cysts] [5. Kidney stones; 6. Thyroid nodules; 7. Carotid plaques; 8. Benign prostatic hyperplasia; 9. Prostatic calcification; 10. Lung shadow; 11. Chronic hepatitis B] }	0	0	0	0	0	0	0	No	No	No	Male	1	54	1.75	86.5	28.24	144	79	2.49	7.99	5.57	1.33	86.25	5.07	296.3	2.36	8.5	8.72	30.6	35.3306	-99.06	76.3429	-94.59	2.02678	-66.48	52.5714	40.59	2.0431	-78.85	27.1053	-93.64
Discharge Diagnosis: {[1. Type 2 diabetes, diabetic nephropathy; 2. Hyperlipidemia] [3. Thyroid nodule; 4. Renal cyst; 5. Fatty liver; 6. Pulmonary shadow]}	0	0	0	1	0	0	1	No	No	No	Female	1	56	1.62	61	23.24	137	76	1.84087	4.68675	2.8213	1.14654	101.38	3.64	262.3	3.12	8.2	8.72	30	51.8214	-98.98	48.2015	-100.7	1.3283	-65.08	35.4824	35.46	1.68991	-85.49	13.3973	-97.13
Discharge Diagnosis: {[1. Type 2 diabetes mellitus, diabetic nephropathy, diabetic peripheral neuropathy, 2. Hypertension][3. Thyroid nodule, 4. Urinary tract infection, 5. Primary hyperaldosteronism]}	0	0	0	0	0	0	0	Yes	No	No	Male	1	48	1.71	84	28.72	138	84	1.84087	4.68675	2.8213	1.14654	69.86	8.57	285.7	1.79	10.8	2.15	30	45.5867	-97.44	36.2847	-90.56	1.96573	-61.46	61.5574	43.85	0.46339	-69.69	6.53534	-76.92
Discharge Diagnosis: {[1. Type 2 diabetes mellitus, diabetic nephropathy, diabetic peripheral vascular disease, diabetic peripheral neuropathy; 2. Hypertension; 3. History of cerebral infarction] 4. Pulmonary shadow; 5. Carotid plaque; 6. Urinary tract infection; 7. Osteoporosis; 8. Cataract[]}	0	1	1	0	0	0	0	Yes	No	No	Female	1	59	1.56	65	26.7	140	78	1.45	4	2.26	1.21	96.7	3.29	389.9	1.47	9.7	1.7	30.4	81.5664	-109.3	47.7482	-98.85	11.8713	-77.62	43.9267	29.54	1.24548	-78.76	17.2091	-88.8
Discharge Diagnosis: {[1. Type 2 Diabetes, Type 2 Diabetic Ketoacidosis, Type 2 Diabetic Peripheral Vascular Disease, Type 2 Diabetic Nephropathy, 2. Hypertension, 3. Carotid Plaque, 4. Popliteal Cyst, 5. Kidney Stones, 6. Fatty Liver, 7. Pulmonary Shadow, 8. Duodenal Diverticulum]}	0	0	0	0	0	0	0	Yes	No	No	Male	1	59	1.74	75	24.77	154	88	1.78	4.01	2.52	0.83	75.43	3.54	205.3	1.25	8.38	8.72	30.6	37.8518	-98.97	53.9371	-96.76	2.19481	-60.92	46.2082	36.89	0.396684	-68.73	14.381	-92.47
Discharge Diagnosis: {[1. Type 2 Diabetes, Diabetic Nephropathy, Diabetic Ketoacidosis, 2. Hyperlipidemia, 3. Hyperuricemia, 4. Fatty Liver, 5. Thyroid Nodule, 6. Liver Dysfunction][7. Obesity]}	1	1	0	1	0	0	1	No	Yes	No	Male	1	58	1.8	68	20.98	101	64	1.06	4.46	2.79	1.16	84.33	9.29	353	2.83	7.74	3.84	32.3	23.6111	-96.8	14.1914	-85.96	2.86142	-58.72	35.0926	34.64	0.129815	-65.39	4.2284	-70.51
Discharge Diagnosis: {[1. Type 2 diabetes mellitus with multiple complications: diabetic nephropathy, diabetic peripheral neuropathy, 2. Obesity, 3. Hyperlipidemia][4. Fatty liver, 5. Left kidney stone, 6. Left kidney cyst, 7. Liver cyst, 8. Thyroid nodule, 9. Benign prostatic hyperplasia, 10. Pulmonary nodule]}	0	0	0	0	0	0	0	No	Yes	No	Male	1	36	1.73	93	31.07	139	81	1.84087	4.68675	2.8213	1.14654	98.6	4.2	164	2.2	10.8	8.72	32.5	65.2544	-103.1	71.6696	-106.3	5.78703	-85.19	67.0253	47.46	1.77186	-94.4	18.1764	-102.4
Discharge Diagnosis: {[1. Type 2 diabetes mellitus, diabetic nephropathy, diabetic peripheral neuropathy, 2. Hypertension][3. Thyroid nodule, 4. Urinary tract infection, 5. Primary hyperaldosteronism]}	1	1	1	1	0	0	0	Yes	No	No	Female	1	64	1.63	60	22.58	147	90	1.84087	4.68675	2.8213	1.14654	102.31	7.98	261.5	4.66	8.42	1.27	33	53.0317	-100.5	44.4879	-98.52	5.26554	-63.43	38.1648	31.01	0.796793	-71.45	14.9084	-90.96
Discharge Diagnosis: {[1. Type 2 diabetes mellitus, diabetic nephropathy, diabetic peripheral vascular disease, diabetic peripheral neuropathy; 2. Hypertension; 3. History of cerebral infarction] 4. Pulmonary shadow; 5. Carotid plaque; 6. Urinary tract infection; 7. Osteoporosis; 8. Cataract[]}	0	1	0	0	0	0	0	No	Yes	Yes	Male	1	42	1.74	75	24.77	131	87	1.52	5.05	2.29	2.2	81.63	4.12	215	2.04	10.3	9.81	33.3	42.3438	-104.8	51.3608	-98.96	2.27507	-69.55	58.8585	45.31	2.63509	-90.21	13.0929	-87.32
Discharge Diagnosis: {[1. Type 2 diabetes, diabetic ketoacidosis, type 2 diabetic peripheral vascular disease, type 2 diabetic nephropathy; 2. Hyperlipidemia; 3. Hypertension] [4. Pulmonary shadow; 5. Adrenal nodular hyperplasia; 6. Vertebral artery stenosis]}	1	1	0	1	0	0	0	Yes	No	No	Female	1	53	1.63	67	25.21	162	84	0.55	4.31	2.24	1.77	98.12	4.52	308.4	1.66	11.2	1.65	36.4	54.1985	-102.5	54.9513	-99.89	2.53077	-66.97	44.0739	37.54	1.11671	-72.81	17.0989	-96.57
Discharge Diagnosis: {[1. Type 2 diabetes, diabetic nephropathy, diabetic ketoacidosis][2. Hyperlipidemia, 3. Fatty liver, 4. Thyroid nodule, 5. Pulmonary shadow]}	1	0	0	1	0	1	0	No	No	No	Male	1	26	1.74	86	28.4	155	97	1.46	5.89	4.16	1.07	76.6	3.57	339.8	1.47	10.64	1.07	36.6	62.8551	-101.6	53.6398	-99.39	3.0833	-63.22	62.4917	42.83	0.324184	-75.3	10.9096	-91.18
Discharge Diagnosis: {[1. Type 2 Diabetes, 2. Type 2 Diabetes with Multiple Complications, 3. Hypertension][1. Diabetic Nephropathy, 2. Pulmonary Infection, 3. Thyroid Nodule, 4. Breast Hyperplasia, 5. Kidney Stone, 6. Renal Cyst, 7. Renal Anemia]}	0	1	0	1	0	0	0	Yes	No	No	Female	1	57	1.62	57	21.71	119	75	3.87	5.29	2.94	0.85	90.9	8.38	452.2	2.93	7.3	4.6	37.8	32.6475	-101.1	48.1634	-99.42	3.90184	-71.11	40.9617	42.71	0.827618	-75.42	10.1585	-97.71
Discharge Diagnosis: {[1. Type 2 diabetes with multiple complications, diabetic nephropathy, diabetic peripheral vascular disease; 2. Hyperlipidemia; 3. Fatty liver; 4. Liver cysts] [5. Kidney stones; 6. Thyroid nodules; 7. Carotid plaques; 8. Benign prostatic hyperplasia; 9. Prostatic calcification; 10. Lung shadow; 11. Chronic hepatitis B] }	0	1	0	1	0	0	1	No	No	No	Male	1	24	1.9	110	30.47	139	84	1.84087	4.68675	2.8213	1.14654	95.35	3.93	358.9	2.65	11.76	8.72	38	64.7368	-100.7	46.6759	-100.7	5.18006	-69.01	51.5235	37.25	0.665374	-72.17	11.338	-86.56
Discharge Diagnosis: {[1. Type 2 Diabetes, 2. Type 2 Diabetes with Multiple Complications, 3. Hypertension][1. Diabetic Nephropathy, 2. Pulmonary Infection, 3. Thyroid Nodule, 4. Breast Hyperplasia, 5. Kidney Stone, 6. Renal Cyst, 7. Renal Anemia]}	0	0	0	0	0	1	0	Yes	No	No	Female	1	71	1.6	63	24.6	142	70	1.15	5.04	2.93	1.34	79.84	4.31	238.6	0.2	8.1	2.84	38.9	47.7344	-91.75	38.7578	-84.71	4.94141	-62.03	39.4922	23.67	1.06055	-74.17	7.88672	-73.29
Discharge Diagnosis: {[1. Type 2 Diabetes Mellitus with Peripheral Vascular Disease, Diabetic Retinopathy, Diabetic Peripheral Neuropathy, Diabetic Nephropathy, 2. Gout, 3. Hypertension, 4. Fatty Liver, 5. Benign Prostatic Hyperplasia, 6. Prostatic Calculi, 7. Simple Renal Cyst, 8. Renal Insufficiency, 9. Lumbar Disc Herniation, 10. Lumbar Spinal Canal Stenosis] [11. Thyroid Nodule, 12. Mediastin…	0	0	0	0	0	1	0	Yes	Yes	Yes	Male	1	63	1.6	62	24.21	154	90	0.88	3.42	1.54	1.42	85.69	14.43	442.2	1.72	8	39.48	39.2	22.6133	-90.83	75.3125	-101.1	6.4375	-65.34	45.5859	28.7	2.61328	-81.49	27.6758	-94.18
Discharge Diagnosis: {[1. Type 2 Diabetes, 2. Diabetic Nephropathy, 3. Diabetic Peripheral Neuropathy, 4. Liver Dysfunction, 5. Hyperlipidemia]}	0	0	0	0	0	0	0	No	No	No	Female	1	46	1.6	68	26.56	149	91	1.6	5.11	2.62	1.75	97.23	3.91	269.9	1.17	11.16	1.81	39.2	71.4062	-103.1	46.7188	-97.77	2.95625	-58.32	49.0234	33.26	0.7625	-72.04	11.0703	-98.1
Discharge Diagnosis: {[1. Type 2 Diabetes, 2. Type 2 Diabetic Ketoacidosis, 3. Type 2 Diabetic Nephropathy, 4. Hyperuricemia, 5. Gout, 6. Hyperlipidemia, 7. Liver Dysfunction, 8. Fatty Liver, 9. Pulmonary Shadow]}	1	0	0	1	0	0	0	No	No	No	Male	1	37	1.75	78	25.46	144	94	1.84087	4.68675	2.8213	1.14654	88.93	7.05	257.7	3.42	10.78	3.06	39.5	45.1918	-108.8	57.8286	-106.1	2.8529	-69.98	51.1347	44	0.385306	-79.13	15.1086	-103.7
Discharge Diagnosis: {[1. Type 2 Diabetes, Diabetic Nephropathy, Diabetic Ketoacidosis, 2. Hyperlipidemia, 3. Hyperuricemia, 4. Fatty Liver, 5. Thyroid Nodule, 6. Liver Dysfunction][7. Obesity]}	0	0	0	0	0	0	0	Yes	Yes	Yes	Male	1	69	1.8	87	26.85	189	113	2.18	4.22	2.34	1.04	87.6	6.37	320.7	0.68	8.86	5.58	40.4	34.1049	-97.94	68.7654	-97.97	4.58025	-61.39	47.5926	34.89	1.3963	-75.39	22.0185	-96.15
Discharge Diagnosis: {[1. Type 2 Diabetes, 2. Type 2 Diabetes with Multiple Complications, 3. Hypertension][1. Diabetic Nephropathy, 2. Pulmonary Infection, 3. Thyroid Nodule, 4. Breast Hyperplasia, 5. Kidney Stone, 6. Renal Cyst, 7. Renal Anemia]}	1	1	1	1	0	0	0	Yes	No	No	Male	1	67	1.62	58	22.1	179	90	1.1	3.91	1.82	1.72	77.17	4.03	320.4	3.79	6	1.7	40.5	29.7554	-99.67	58.6801	-96.06	4.96113	-62.55	39.9329	29.39	1.40527	-81.33	13.7479	-90.48
Discharge Diagnosis: {[1. Type 2 diabetes with multiple complications: diabetic nephropathy, diabetic retinopathy, diabetic peripheral neuropathy, diabetic peripheral vascular disease][2. Cerebral arterial insufficiency 3. Hyperlipidemia 4. Pulmonary shadow]}	0	1	0	0	0	1	0	No	No	No	Male	1	74	1.72	64	21.63	142	76	2.02	3.64	2.22	0.83	111.53	5.99	265.2	0.81	8.5	0.79	40.7	26.156	-96.37	26.5481	-91.38	3.49513	-65.79	51.8186	37.07	0.878177	-69.77	15.6537	-83.31
Discharge Diagnosis: {[1. Type 2 diabetes with multiple complications, Type 2 diabetic peripheral vascular disease, Type 2 diabetic nephropathy, 2. Hyperlipidemia][3. Thyroid nodule, 4. Fatty liver, 5. Renal cyst, 6. Pulmonary shadow]}	0	0	0	0	0	0	0	Yes	No	No	Female	1	69	1.68	68	24.09	133	67	1.59	3.63	2.29	0.83	77.26	6.42	329.6	0.41	8.9	8.16	40.8	57.1145	-105.7	71.216	-101	3.063	-72.33	37.2024	36.04	1.39562	-75.63	23.8698	-89.62
Discharge Diagnosis: {[1. Type 2 diabetes with complications: diabetic nephropathy, diabetic peripheral vascular disease, hyperlipidemia] [3. Benign prostatic hyperplasia 4. Prostate stone 5. Renal cyst 6. Thyroid nodule 7. Carotid plaque 8. Fatty liver 9. Pulmonary shadow]}	1	1	0	0	0	0	0	No	No	No	Male	1	58	1.68	77	27.28	131	81	1.89	3.28	1.59	1.09	71.13	6.7	291.8	1	9.78	0.63	41.1	29.0356	-97.31	97.8245	-99.44	2.6559	-67.67	55.839	39.74	2.48689	-82.04	37.0607	-99.84
Discharge Diagnosis: {[1. Type 2 diabetes with complications: diabetic nephropathy, diabetic peripheral vascular disease, hyperlipidemia] [3. Benign prostatic hyperplasia 4. Prostate stone 5. Renal cyst 6. Thyroid nodule 7. Carotid plaque 8. Fatty liver 9. Pulmonary shadow]}	1	0	0	0	0	0	0	Yes	No	No	Female	1	60	1.58	49	19.62	135	85	0.94	3.59	2.12	0.97	103.05	9.5	225.3	1.15	7.2	251.25	41.6	50.5929	-107.3	10.5432	-83.46	2.5661	-67.88	31.5975	33.59	0.147252	-69.02	5.23954	-71.58
Discharge Diagnosis: {1. Type 2 Diabetes Mellitus with Diabetic Nephropathy, 2. Hyperlipidemia, 3. Liver Mass, 4. Pulmonary Shadow, 5. Carotid Artery Plaque, 6. Renal Cyst}	1	1	0	0	0	1	0	No	Yes	No	Male	1	48	1.88	88	24.89	120	79	1.41	5.3	3.04	1.3	71.88	6.37	432.6	0.97	11.1	0.94	43.1	40.601	-97.84	37.8565	-96.58	1.5533	-55.82	45.8069	38.99	0.675079	-71.23	16.2913	-95.21
Discharge Diagnosis: {[1. Type 2 diabetes mellitus, diabetic nephropathy, diabetic peripheral vascular disease, diabetic peripheral neuropathy; 2. Hypertension; 3. History of cerebral infarction] 4. Pulmonary shadow; 5. Carotid plaque; 6. Urinary tract infection; 7. Osteoporosis; 8. Cataract[]}	1	1	0	0	0	0	1	Yes	Yes	Yes	Male	1	60	1.68	68	24.09	153	94	1.36	6.88	4.44	1.31	74.5	8.79	310.7	1.251	8.16	8.72	43.3	21.5384	-91.06	96.7971	-98.43	1.81158	-66.77	50.0638	43.28	1.88315	-84.01	32.7983	-93.85
Discharge Diagnosis: {1. Type 2 Diabetes Mellitus with Diabetic Nephropathy, 2. Hyperlipidemia, 3. Liver Mass, 4. Pulmonary Shadow, 5. Carotid Artery Plaque, 6. Renal Cyst}	0	0	0	0	0	0	0	Yes	Yes	Yes	Female	1	72	1.63	70	26.34	103	61	2.29	5.19	3	1.28	91.58	6.28	414.1	3.52	9.34	7.17	44.7	83.556	-98.89	69.8935	-93.87	8.80349	-67.64	44.8267	21.68	0.710979	-71.47	14.7841	-86.54
Discharge Diagnosis: {1. Type 2 Diabetes Mellitus with Diabetic Nephropathy, 2. Hyperlipidemia, 3. Liver Mass, 4. Pulmonary Shadow, 5. Carotid Artery Plaque, 6. Renal Cyst}	0	1	1	1	0	0	0	Yes	No	No	Female	1	58	1.53	43.5	18.58	128	68	0.37	3.52	2.16	0.88	97.15	5.74	311	2.66	7.3	0.48	46.2	47.8448	-101.5	21.4576	-90.6	5.02371	-68.19	34.3329	38.81	0.654876	-71.92	5.6175	-75.09
Discharge Diagnosis: {[1. Type 2 diabetes mellitus, diabetic nephropathy, diabetic peripheral neuropathy, 2. Hypertension][3. Thyroid nodule, 4. Urinary tract infection, 5. Primary hyperaldosteronism]}	0	0	0	1	0	0	1	No	No	Yes	Male	1	34	1.8	105	32.4	142	89	1.84	6.19	4.23	1.34	97.04	3.32	451	2.26	14.1	6.52	47.8	112.377	-103.1	80.5247	-104.6	4.12037	-72.46	51.5432	41.16	0.902778	-75.73	18.5309	-102.9
Discharge Diagnosis: {1. Type 2 Diabetes Mellitus with Diabetic Nephropathy, 2. Hyperlipidemia, 3. Liver Mass, 4. Pulmonary Shadow, 5. Carotid Artery Plaque, 6. Renal Cyst}	0	0	0	0	0	0	0	Yes	No	No	Female	1	51	1.62	80	30.48	119	77	2.6	3.56	2.05	0.85	75.84	2.98	284.4	2.05609	8.78	21.87	49.9	91.1446	-110.2	75.3315	-107.3	8.63435	-69.09	45.4199	31.06	2.61241	-83.41	20.3323	-103.1
Discharge Diagnosis: {[1. Type 2 diabetes with multiple complications, diabetic nephropathy, diabetic peripheral vascular disease; 2. Hyperlipidemia; 3. Fatty liver; 4. Liver cysts] [5. Kidney stones; 6. Thyroid nodules; 7. Carotid plaques; 8. Benign prostatic hyperplasia; 9. Prostatic calcification; 10. Lung shadow; 11. Chronic hepatitis B] }	1	1	0	1	0	0	0	Yes	No	No	Female	1	61	1.62	55	20.95	133	71	1.02	2.93	1.48	1.12	85.47	4.41	115.5	1.61	6.4	0.17	49.9	38.2183	-99.72	29.0543	-90.01	2.0458	-66.47	37.6658	34.61	1.6861	-80.55	12.0713	-92.33
Discharge Diagnosis: {1. Type 2 Diabetes Mellitus with Diabetic Nephropathy, 2. Hyperlipidemia, 3. Liver Mass, 4. Pulmonary Shadow, 5. Carotid Artery Plaque, 6. Renal Cyst}	0	0	0	1	0	0	1	Yes	Yes	Yes	Male	1	70	1.72	66	22.3	107	58	2.3	4.15	2.19	1.32	67.37	4.81	440.7	3.02	10.8	7.36	50	21.5319	-92.71	88.9332	-96.09	3.92104	-66.03	46.8496	40.86	1.3362	-77.33	19.017	-96.78
Discharge Diagnosis: {1. Type 2 Diabetes Mellitus with Diabetic Nephropathy, 2. Hyperlipidemia, 3. Liver Mass, 4. Pulmonary Shadow, 5. Carotid Artery Plaque, 6. Renal Cyst}	0	0	1	0	0	0	0	Yes	Yes	Yes	Male	1	59	1.69	90	31.51	161	83	0.88	2.68	1.43	0.84	95.52	4.98	221.4	1.11	12.1	3.03	50.7	61.4824	-102.1	101.852	-96.89	6.34432	-70.98	65.4389	33.31	2.45755	-76.89	19.4321	-93.26
Discharge Diagnosis: {[1. Type 2 diabetes with complications, diabetic nephropathy, diabetic ketoacidosis, 2. Hypertension, 3. Obesity, 4. Liver dysfunction, 5. Fatty liver, 6. Gout, 7. Thyroid nodule, 8. Pulmonary shadow][9. Sleep apnea-hypopnea syndrome, 10. Hyperlipidemia, 11. Pancreatic fat infiltration]}	1	1	0	0	0	0	0	Yes	No	No	Male	1	48	1.73	96	32.07	126	74	1.32	6.03	4.24	1.34	76.97	5.42	362.4	2.81	6.4	8.72	50.8	80.123	-106.4	93.1204	-102.4	3.37465	-66.01	59.2402	37.91	1.45478	-74.38	24.0536	-98.08
Discharge Diagnosis: {[1. Type 2 diabetes with multiple complications, Type 2 diabetic peripheral vascular disease, Type 2 diabetic nephropathy, 2. Hyperlipidemia][3. Thyroid nodule, 4. Fatty liver, 5. Renal cyst, 6. Pulmonary shadow]}	0	1	0	0	0	0	0	No	Yes	Yes	Male	1	43	1.73	90	30.07	105	77	2.03	4.64	2.97	0.92	99.94	6.54	337.8	2.18	8.48	4.25	51	74.4094	-110.7	49.2499	-99.83	1.88112	-64.38	56.9013	46.77	0.983327	-84.12	14.6246	-98.26
Discharge Diagnosis: {[1. Type 2 diabetes with complications, diabetic nephropathy, diabetic ketoacidosis, 2. Hypertension, 3. Obesity, 4. Liver dysfunction, 5. Fatty liver, 6. Gout, 7. Thyroid nodule, 8. Pulmonary shadow][9. Sleep apnea-hypopnea syndrome, 10. Hyperlipidemia, 11. Pancreatic fat infiltration]}	0	0	0	0	0	0	0	No	No	No	Male	1	34	1.59	82.5	32.63	142	95	1.85	4.66	2.87	0.96	70.83	3.86	444.5	1.47	11.84	34.57	51.1	128.595	-104	69.3802	-100.5	6.94593	-62.15	52.846	31.09	0.909379	-79.85	28.1634	-96.94
Discharge Diagnosis: {[1. Type 2 diabetes with multiple complications: diabetic nephropathy, diabetic retinopathy, diabetic peripheral neuropathy, diabetic peripheral vascular disease][2. Cerebral arterial insufficiency 3. Hyperlipidemia 4. Pulmonary shadow]}	0	0	0	0	0	1	0	Yes	Yes	Yes	Male	1	64	1.66	66	23.95	133	78	0.76	4.03	2.31	1.13	75.23	5.19	121.1	0.2	9.5	1.48	51.5	18.6638	-104.8	41.4792	-98.05	1.34163	-64.23	52.4387	46.13	2.13384	-92.19	5.93337	-86.43
Discharge Diagnosis: {[1. Type 2 Diabetes, 2. Type 2 Diabetic Ketoacidosis, 3. Hyperlipidemia][1. Type 2 Diabetic Ketoacidosis, 2. Diabetic Nephropathy, 3. Bilateral Mastopathy, 4. Pelvic Effusion, 5. Pulmonary Shadow, 6. Influenza with Other Manifestations, Seasonal Influenza Virus Identified, 7. Type 2 Diabetic Retinopathy, 8. Cataract]}	0	0	0	0	0	0	0	No	No	No	Female	1	40	1.57	53	21.5	134	86	1.84087	4.68675	2.8213	1.14654	108.32	3.07	213.7	0.2	9.08	17.21	52	51.4828	-96.52	19.299	-88.39	2.71492	-63.94	38.6263	31.6	0.449511	-68.66	8.64944	-81.09
Discharge Diagnosis: {[1. Type 2 Diabetes, 2. Type 2 Diabetic Ketoacidosis, 3. Type 2 Diabetic Nephropathy, 4. Liver Dysfunction, 5. Fatty Liver][]}	0	0	0	0	0	0	0	No	Yes	No	Male	1	35	1.76	80	25.82	133	85	1.21	4.61	3.08	0.79	88.1	3.11	280	1.38	10.8	36.7	53.2	52.2017	-108.2	59.6268	-104.4	2.2879	-74.66	51.2655	42.12	0.576575	-71.28	16.3707	-99
Discharge Diagnosis: {[1. Type 2 diabetes with complications, diabetic nephropathy, diabetic ketoacidosis, 2. Hypertension, 3. Obesity, 4. Liver dysfunction, 5. Fatty liver, 6. Gout, 7. Thyroid nodule, 8. Pulmonary shadow][9. Sleep apnea-hypopnea syndrome, 10. Hyperlipidemia, 11. Pancreatic fat infiltration]}	0	1	0	0	0	0	1	Yes	No	No	Female	1	41	1.58	81	32.44	101	58	1.62	2.92	1.75	0.77	114.97	6.47	314.3	6.58	6	2.62	53.7	120.213	-100.7	76.0695	-102.9	4.15799	-69.71	48.1493	33.3	3.34402	-81.56	23.4778	-97.33
Discharge Diagnosis: {[1. Type 2 Diabetes, 2. Type 2 Diabetic Ketoacidosis, 3. Type 2 Diabetic Nephropathy, 4. Liver Dysfunction, 5. Fatty Liver][]}	0	0	0	0	0	0	0	Yes	No	No	Female	1	62	1.62	62	23.62	164	89	1.84087	4.68675	2.8213	1.14654	81.51	6.97	250.1	2.05609	7.92	0.42	54.9	68.549	-106.2	47.9729	-99.81	4.1038	-68.84	41.5714	36.34	0.534217	-74.81	7.13306	-87.76
Discharge Diagnosis: {[1. Type 2 diabetes with multiple complications, diabetic nephropathy, diabetic peripheral vascular disease; 2. Hyperlipidemia; 3. Fatty liver; 4. Liver cysts] [5. Kidney stones; 6. Thyroid nodules; 7. Carotid plaques; 8. Benign prostatic hyperplasia; 9. Prostatic calcification; 10. Lung shadow; 11. Chronic hepatitis B] }	1	1	0	0	0	0	1	No	Yes	Yes	Male	1	55	1.7	69	23.87	144	99	1.55	4.02	2.64	0.82	82.62	5.55	239.5	0.9	8	0.61	57.3	38.1661	-98.91	56.6782	-96.89	5.0173	-70.72	43.4602	36.88	1.33875	-78.89	20.8547	-90.47
Discharge Diagnosis: {[1. Type 2 Diabetes, 2. Type 2 Diabetic Ketoacidosis, 3. Type 2 Diabetic Nephropathy, 4. Liver Dysfunction, 5. Fatty Liver][]}	0	0	0	0	0	0	0	No	No	No	Female	1	32	1.56	45	18.49	107	57	1.84087	4.68675	2.8213	1.14654	78.1	2.64	335.9	0.27	9.62	3.89	59.4	46.1045	-103.3	13.5355	-88.56	1.82364	-56.98	29.5283	34.01	0.839086	-74.89	2.81723	-89.05
Discharge Diagnosis: {[1. Type 2 diabetes with multiple complications, Type 2 diabetic peripheral vascular disease, Type 2 diabetic nephropathy, 2. Hyperlipidemia][3. Thyroid nodule, 4. Fatty liver, 5. Renal cyst, 6. Pulmonary shadow]}	0	0	0	0	0	0	0	No	No	No	Male	1	38	1.65	52	19.1	122	84	0.67	3.66	2.3	0.78	77.28	3.24	159.8	0.2	9.46	8.72	59.6	22.7401	-97.65	28.2094	-91.41	1.67493	-64.83	46.0606	40.95	0.894031	-75.8	11.6437	-93.16
Discharge Diagnosis: {[1. Type 2 Diabetes, 2. Type 2 Diabetic Ketoacidosis, 3. Type 2 Diabetic Nephropathy, 4. Liver Dysfunction, 5. Fatty Liver][]}	0	1	0	0	0	0	0	Yes	No	Yes	Female	1	51	1.56	84	34.51	104	80	2.4	4.46	2.7	1.06	91.76	4.55	320.9	3.79	12.8	7.89	63.3	101.578	-103.8	101.948	-102	7.71285	-69.04	49.926	25.81	0.253164	-68.65	17.4186	-95.1
Discharge Diagnosis: {[1. Type 2 Diabetes, 2. Type 2 Diabetic Ketoacidosis, 3. Type 2 Diabetic Nephropathy, 4. Liver Dysfunction, 5. Fatty Liver][]}	0	0	0	0	0	0	0	No	Yes	No	Male	1	36	1.78	97.5	30.77	136	92	3.85	5.2	3.19	0.99	90.61	5.84	294.3	3.01	11.6	1.26	63.5	44.7229	-98.97	66.3426	-98.8	3.3266	-63.1	67.1001	42.39	1.24037	-79.78	14.6762	-93.41
Discharge Diagnosis: {[1. Type 2 diabetes mellitus, diabetic nephropathy, diabetic peripheral neuropathy, 2. Hypertension][3. Thyroid nodule, 4. Urinary tract infection, 5. Primary hyperaldosteronism]}	1	1	1	0	0	0	0	No	No	No	Male	1	64	1.6	60	23.43	121	73	0.86	5.5	3.5	1.52	96.55	10.61	412.9	0.78	8.2	1.06	66.5	40.2344	-101.5	48.2422	-96.05	2.81836	-66.51	53.7891	40.97	0.598828	-74.36	16.8633	-97.36
Discharge Diagnosis: {[1. Type 2 Diabetes, 2. Type 2 Diabetic Ketoacidosis, 3. Type 2 Diabetic Nephropathy, 4. Liver Dysfunction, 5. Fatty Liver][]}	0	0	0	0	0	0	0	No	No	No	Female	1	54	1.65	80	29.38	140	92	0.88	3.81	2.24	1.08	85.82	4.07	328.6	1.36	8.3	13.5	67.1	109.568	-108.7	84.9587	-111.1	9.81084	-78.61	40.6244	34.04	0.665932	-92.22	16.4444	-99.24
Discharge Diagnosis: {[1. Type 2 diabetes mellitus, diabetic nephropathy, diabetic peripheral vascular disease, diabetic peripheral neuropathy; 2. Hypertension; 3. History of cerebral infarction] 4. Pulmonary shadow; 5. Carotid plaque; 6. Urinary tract infection; 7. Osteoporosis; 8. Cataract[]}	1	0	0	0	0	0	1	Yes	Yes	Yes	Male	1	68	1.72	60	20.28	151	76	0.71	2.16	1.01	0.88	111.94	7.5	479.4	6.59	6.78	153.69	67.4	28.4951	-100.5	55.334	-100.1	2.83836	-56.91	36.7428	26.45	1.37743	-71.78	7.98067	-90.87
Discharge Diagnosis: {[1. Type 2 diabetes with multiple complications: diabetic nephropathy, diabetic retinopathy, diabetic peripheral neuropathy, diabetic peripheral vascular disease][2. Cerebral arterial insufficiency 3. Hyperlipidemia 4. Pulmonary shadow]}	1	1	1	1	0	0	1	Yes	No	No	Female	1	61	1.55	50	20.81	135	82	1.29	5.2	3.09	1.38	86.07	9.67	392	2.02	7.4	0.5	67.7	51.9459	-96.11	48.4079	-95.28	5.13215	-62.44	34.6015	22.69	1.59126	-75.93	18.4308	-94.3
Discharge Diagnosis: {[1. Type 2 Diabetes, 2. Type 2 Diabetic Ketoacidosis, 3. Type 2 Diabetic Nephropathy, 4. Liver Dysfunction, 5. Fatty Liver][]}	0	0	0	0	0	1	0	No	No	No	Female	1	61	1.65	46	16.89	130	65	0.65	7.22	4.51	2.09	93.65	3.4	100.6	0.2	8	0.84	69.3	10.6042	-62.7	3.91552	-83.98	1.77815	-52.91	30.4426	36.65	0.0703765	-68.34	0.793021	-67.45
Discharge Diagnosis: {[1. Type 2 Diabetes, 2. Type 2 Diabetic Ketoacidosis, 3. Type 2 Diabetic Nephropathy, 4. Liver Dysfunction, 5. Fatty Liver][]}	0	1	1	0	0	1	0	Yes	No	No	Male	1	70	1.7	75	25.95	134	88	1.33	4.27	2.56	0.94	75.85	9.58	428.7	2.47	6.6	0.86	71.4	33.8201	-96.02	58.1315	-91.45	4.58131	-69.89	55.1557	29.04	2.03841	-78.53	12.7439	-87.77
Discharge Diagnosis: {[1. Type 2 diabetes with multiple complications, diabetic nephropathy, diabetic peripheral vascular disease; 2. Hyperlipidemia; 3. Fatty liver; 4. Liver cysts] [5. Kidney stones; 6. Thyroid nodules; 7. Carotid plaques; 8. Benign prostatic hyperplasia; 9. Prostatic calcification; 10. Lung shadow; 11. Chronic hepatitis B] }	0	0	0	0	0	0	0	Yes	No	No	Female	1	56	1.56	70	28.76	171	88	1.84087	4.68675	2.8213	1.14654	94.2	3.89	285.2	1.67	7.58	8.72	73.5	100.674	-106.6	51.7341	-102.4	6.05276	-67.48	50.9533	28.79	2.387	-82.13	17.1392	-94.04
Discharge Diagnosis: {[1. Type 2 diabetes mellitus, diabetic nephropathy, diabetic peripheral vascular disease, diabetic peripheral neuropathy; 2. Hypertension; 3. History of cerebral infarction] 4. Pulmonary shadow; 5. Carotid plaque; 6. Urinary tract infection; 7. Osteoporosis; 8. Cataract[]}	0	0	0	0	0	0	0	Yes	No	No	Male	1	72	1.66	45	16.33	137	59	1.84087	4.68675	2.8213	1.14654	97.03	7.27	159.9	6.77	8.6	8.72	75.5	9.42807	-67.07	5.61402	-78.32	1.37538	-49.1	26.3935	30.29	0.692408	-69.14	1.00559	-69.36
Discharge Diagnosis: {[1. Type 2 Diabetes, 2. Type 2 Diabetic Ketoacidosis, 3. Type 2 Diabetic Nephropathy, 4. Liver Dysfunction, 5. Fatty Liver][]}	0	0	0	0	0	0	0	Yes	No	No	Male	1	58	1.72	70	23.66	137	97	1.69	4.9	3.16	1.14	94.29	7.85	445.6	2.53	7.42	8.72	79.6	34.2753	-101.1	52.0214	-101.4	2.38845	-68.07	49.8918	36.09	1.37743	-78.17	14.9506	-91.22
Discharge Diagnosis: {[1. Type 2 diabetes mellitus, diabetic nephropathy, diabetic peripheral vascular disease, 2. Atherosclerosis, 3. Bacterial infection, 4. Thyroid nodule, 5. Pulmonary opacity, 6. Carotid plaque, 7. Kidney stone, 8. Fatty liver, 9. Liver cyst][1. Hypoproteinemia, 2. Painless thyroiditis, 3. Influenza with other manifestations, seasonal influenza virus identified, 4. Hypertensi…	1	1	0	1	0	1	0	Yes	No	No	Female	1	73	1.63	70	26.34	110	65	1.84087	4.68675	2.8213	1.14654	87.96	3.41	153.7	2.05609	9.34	222.77	79.7	82.2011	-102.7	70.8721	-93.18	9.79713	-60.32	34.9467	15.47	1.29662	-70.42	25.861	-92.05
Discharge Diagnosis: {[1. Type 2 Diabetes, 2. Type 2 Diabetic Ketoacidosis, 3. Type 2 Diabetic Nephropathy, 4. Liver Dysfunction, 5. Fatty Liver][]}	0	0	0	0	0	0	0	Yes	Yes	Yes	Male	1	62	1.76	75	24.21	150	92	1.26	4.56	2.98	1.02	111.94	4.49	214	1.58	8.34	8.72	80.3	32.7996	-99.31	45.2931	-95.6	1.84336	-62.45	55.1072	40.13	0.815147	-78.55	18.8727	-92.63
Discharge Diagnosis: {[1. Type 2 Diabetes, 2. Type 2 Diabetic Ketoacidosis, 3. Type 2 Diabetic Nephropathy, 4. Liver Dysfunction, 5. Fatty Liver][]}	1	1	0	1	0	1	0	No	No	No	Male	1	49	1.69	72	25.2	126	72	2.72	4.7	2.87	0.88	106.64	6.31	399.1	0.79	8.3	5.16	81.7	77.5183	-104	56.0204	-97.23	2.63436	-68.76	52.5192	41.29	2.09271	-75.03	16.1934	-90.15
Discharge Diagnosis: {[1. Type 2 diabetes mellitus, diabetic nephropathy, diabetic peripheral vascular disease, diabetic peripheral neuropathy; 2. Hypertension; 3. History of cerebral infarction] 4. Pulmonary shadow; 5. Carotid plaque; 6. Urinary tract infection; 7. Osteoporosis; 8. Cataract[]}	0	0	0	0	0	0	0	No	No	No	Female	1	36	1.59	60	23.73	122	72	10.27	6.9	2.82	1.01	105.3	4.19	253.7	2.57	11.5	3.07	81.9	47.8225	-102.9	64.0006	-102.4	3.65808	-70.87	38.8197	36.26	0.659784	-73.91	10.1341	-95.65
Discharge Diagnosis: {[1. Type 2 Diabetes: Diabetic Peripheral Neuropathy, Diabetic Retinopathy, Diabetic Peripheral Vascular Disease, Diabetic Nephropathy; 2. History of Cerebral Infarction; 3. Complete Right Bundle Branch Block; 4. Post-Lumbar Surgery][]}	1	1	0	1	0	1	0	No	No	No	Female	1	69	1.51	55	24.12	120	70	1.14	3.73	1.79	1.45	103	7.42	394.5	1.65	10.2	0.21	90.3	46.1383	-95.78	29.2092	-88.27	4.3406	-59.7	44.6472	25.24	1.26442	-73.61	8.87242	-86.62
Discharge Diagnosis: {[1. Type 2 Diabetes, 2. Type 2 Diabetic Ketoacidosis] [1. Diabetic Nephropathy, 2. Hyperlipidemia, 3. Fatty Liver, 4. Thyroid Nodule, 5. Pulmonary Shadow, 6. Vitamin D Deficiency, 7. Obesity]}	0	0	0	0	0	0	0	No	Yes	Yes	Male	1	30	1.72	105	35.49	136	80	3.42	4.13	2.41	0.71	86.04	2.13	279.3	1.3	15.6	9.35	91.6	141.09	-102.5	86.1276	-102.5	7.36885	-70.2	54.2185	27.47	3.22877	-90.06	27.2073	-102
Discharge Diagnosis: {[1. Type 2 Diabetes, 2. Type 2 Diabetic Ketoacidosis] [1. Diabetic Nephropathy, 2. Hyperlipidemia, 3. Fatty Liver, 4. Thyroid Nodule, 5. Pulmonary Shadow, 6. Vitamin D Deficiency, 7. Obesity]}	0	0	1	1	1	0	0	No	No	No	Male	1	73	1.7	56	19.37	106	53	1.84087	4.68675	2.8213	1.14654	78.25	6.65	225.4	0.56	9.28	8.72	95.4	22.6436	-86.07	7.94464	-78.71	7.59516	-60.18	42.4221	30.01	2.17197	-88.45	5.03114	-68.24
Discharge Diagnosis: {[1. Type 2 Diabetes, 2. Type 2 Diabetic Ketoacidosis] [1. Diabetic Nephropathy, 2. Hyperlipidemia, 3. Fatty Liver, 4. Thyroid Nodule, 5. Pulmonary Shadow, 6. Vitamin D Deficiency, 7. Obesity]}	0	0	0	1	0	0	0	Yes	Yes	No	Male	1	69	1.75	80	26.12	127	73	1.38	3.41	1.81	1.15	88.84	6.72	236.3	2.16	10.6	2.52	97.9	24.6171	-90.35	71.9347	-96.09	4.68898	-59.71	45.3224	27.93	1.94612	-79.08	16.1927	-93.5
Discharge Diagnosis: {[1. Type 2 diabetes mellitus, diabetic nephropathy, diabetic peripheral neuropathy, 2. Hypertension][3. Thyroid nodule, 4. Urinary tract infection, 5. Primary hyperaldosteronism]}	0	0	0	0	0	0	0	No	No	No	Female	1	28	1.56	66.3	27.24	130	83	3.32	4.81	3.17	0.93	76.62	4.27	204.8	4.28	10.64	4.37	99.3	49.5151	-108.4	52.0217	-102.4	3.41798	-66.68	43.8856	38.85	0.810322	-73.22	10.9714	-87.88
Discharge Diagnosis: {[1. Type 2 diabetes mellitus, diabetic nephropathy, diabetic peripheral neuropathy, 2. Hypertension][3. Thyroid nodule, 4. Urinary tract infection, 5. Primary hyperaldosteronism]}	0	0	1	1	0	0	0	Yes	No	No	Male	1	64	1.66	68	24.67	142	87	1.71	6.91	4.7	1.32	95.15	9.91	244.7	1.37	7.94	8.72	99.9	21.9916	-89.07	64.8861	-95.61	3.05233	-67.15	45.3622	33.15	1.50494	-80.2	20.6089	-87.89
Discharge Diagnosis: {[1. Type 2 Diabetes Mellitus, Diabetic Nephropathy, Diabetic Peripheral Vascular Disease, 2. Bacterial Infection, 3. Gout, 4. Hypertension, 5. Hyperlipidemia, 6. Obesity][7. Carotid Plaque, 8. Fatty Liver, 9. Pulmonary Shadow, 10. Kidney Stones]}	0	1	0	0	1	0	0	Yes	No	No	Male	1	56	1.65	78	28.65	134	80	1.84087	4.68675	2.8213	1.14654	81.83	7.7	465.6	0.83	7.76	34.77	104.3	35.0046	-99.01	84.8118	-92.49	3.42259	-70.46	58.1818	36.24	1.28301	-69.61	35.3425	-89.66
Discharge Diagnosis: {[1. Type 2 diabetes, diabetic retinopathy, diabetic peripheral vascular disease, diabetic nephropathy, 2. Hypertension, 3. Renal insufficiency] [4. Hypoproteinemia, 5. Adrenal hyperplasia, 6. Thyroid nodule, 7. Pulmonary shadow]}	1	0	0	0	0	1	0	Yes	No	No	Male	1	59	1.65	65	23.87	124	76	1.73	4.9	2.91	1.28	89.71	7.17	347.2	0.2	6.9	1	110.3	45.7668	-106	29.3444	-86.47	2.60643	-65.19	55.2433	40.99	0.356731	-71.57	4.8595	-80.58
Discharge Diagnosis: {[1. Type 2 diabetes with multiple complications: diabetic nephropathy, diabetic retinopathy, diabetic peripheral neuropathy, diabetic peripheral vascular disease][2. Cerebral arterial insufficiency 3. Hyperlipidemia 4. Pulmonary shadow]}	0	0	0	0	0	0	0	Yes	No	No	Female	1	57	1.5	55	24.44	128	92	2.58	4.84	2.57	1.17	72.22	5.27	230.3	2.93	8.8	2.32	110.5	105.6	-106.7	68.8	-104.7	4.10178	-67.81	37.3422	30.96	1.68444	-78.18	23.7822	-102.9
Discharge Diagnosis: {[1. Type 2 diabetes, diabetic nephropathy, diabetic peripheral vascular disease, diabetic peripheral neuropathy 2. Hypertension, 3. Heart failure, 4. Hyperlipidemia, 5. Bacterial infection, 6. Thyroid nodule][7. Pulmonary shadow, 8. Atrial fibrillation, 9. Degenerative changes of the knee joint, 10. Leukopenia]}	1	0	1	0	0	0	0	Yes	No	No	Female	1	81	1.58	80	32.04	155	96	0.62	2.7	1.55	0.77	74.06	7.68	220.9	5.34	9.16	66.79	113	97.8209	-85.56	73.5058	-83.78	8.35203	-59.89	56.3612	21.46	1.05832	-70.23	20.6898	-82.21
Discharge Diagnosis: {[1. Type 2 diabetes mellitus, diabetic nephropathy, diabetic peripheral neuropathy, 2. Hypertension][3. Thyroid nodule, 4. Urinary tract infection, 5. Primary hyperaldosteronism]}	0	0	0	0	0	0	0	Yes	No	No	Female	1	71	1.68	59	20.9	142	72	0.56	3.75	1.74	1.62	91.81	6.24	196	0.95	14.2	0.51	113.6	39.6471	-98.68	24.3516	-85.65	2.83305	-69.81	38.4425	35.66	0.150652	-68.62	4.8434	-74.67
Discharge Diagnosis: {[1. Type 2 diabetes with multiple complications, Type 2 diabetic peripheral vascular disease, Type 2 diabetic nephropathy, 2. Hyperlipidemia][3. Thyroid nodule, 4. Fatty liver, 5. Renal cyst, 6. Pulmonary shadow]}	1	1	0	0	0	0	0	No	No	No	Male	1	54	1.68	78	27.63	128	82	1.08	6.08	3.54	1.96	77.78	6.15	338.1	0.92	7.94	1.2	116.7	27.8628	-92.97	74.3339	-99.77	2.3891	-71.34	55.4138	38.73	1.7517	-84.69	15.8836	-95.95
Discharge Diagnosis: {[1. Type 2 diabetes mellitus, diabetic nephropathy, diabetic peripheral neuropathy, 2. Hypertension][3. Thyroid nodule, 4. Urinary tract infection, 5. Primary hyperaldosteronism]}	0	1	0	0	0	1	1	Yes	No	No	Male	1	47	1.7	81	28.02	146	94	4.27	2.77	1.34	0.67	75.62	6.16	203.1	3.2	8.5	3.52	117.5	29.0242	-97.46	75.9516	-98.33	1.50208	-66.88	57.5433	42.24	0.322111	-69.24	21.3529	-92.32
Discharge diagnosis: {[1. Type 2 diabetes, diabetic nephropathy, diabetic peripheral vascular disease, 2. Hypertension, 3. Hyperlipidemia][4. Fatty liver, 5. Pulmonary shadows, 6. Renal cyst, 7. Thyroid nodule]}	0	1	0	0	0	0	0	Yes	No	No	Male	1	59	1.63	75	28.22	136	90	1.9	4.37	2.46	0.9	103.98	6.44	368.2	0.73	11.7	1.08	119.9	59.6936	-104.6	91.2718	-99.08	2.81531	-62.58	57.6988	35.44	2.43141	-77.1	34.322	-98.43
Discharge Diagnosis: {[1. Type 2 Diabetes, 2. Diabetic Nephropathy, 3. Diabetic Neuropathy, 4. Hypertension, 5. Fatty Liver, 6. Thyroid Nodule][7. Post-thyroid Surgery, 8. Pulmonary Shadow, 9. Osteophyte, 10. Renal Artery Sclerosis, 11. Primary Hyperaldosteronism]}	0	1	0	0	0	0	0	Yes	No	No	Female	1	60	1.57	62.5	25.35	156	91	1.53	4.21	2.64	0.94	100.7	5.05	293.4	3.39	9.42	0.79	121.3	43.734	-100.3	33.5876	-93.28	4.59654	-62.93	36.8494	32.06	0.927015	-73.28	11.9275	-92.8
Discharge Diagnosis: {[1. Type 2 diabetes mellitus, diabetic nephropathy, diabetic peripheral neuropathy, 2. Hypertension][3. Thyroid nodule, 4. Urinary tract infection, 5. Primary hyperaldosteronism]}	0	1	0	0	0	0	0	Yes	No	No	Male	1	43	1.67	85	30.47	138	79	1.34	6.62	4.67	1.24	70.71	5.15	440.7	3.76	9.1	8.72	121.4	109.075	-108.4	84.2268	-105.1	5.99878	-68.91	57.9081	37.35	1.14525	-76.37	23.5433	-99.5
Discharge Diagnosis: {[1. Type 2 Diabetes, 2. Joint Pain, 3. Diabetic Nephropathy Type 2, 4. Diabetic Peripheral Neuropathy Type 2, 5. Diabetic Autonomic Neuropathy Type 2, 6. Diabetic Retinopathy Type 2, 7. Diabetic Peripheral Vascular Disease Type 2, 8. History of Cerebral Infarction, 9. Hyperlipidemia, 10. Hypertension, 11. Benign Prostatic Hyperplasia, 12. Pulmonary Shadow, 13. Coronary Ather…	1	1	0	0	0	1	0	Yes	No	Yes	Male	1	79	1.65	70	25.71	111	71	1.16	2.35	1.13	0.69	85.96	8.88	272.6	1.84	9.5	82.58	123	60.7163	-108.7	113.278	-99.59	6.10836	-66.8	38.4573	29.98	3.68411	-83.98	33.7741	-99.52
Discharge Diagnosis: {[1. Type 2 diabetes mellitus, diabetic nephropathy, diabetic peripheral vascular disease, diabetic peripheral neuropathy; 2. Hypertension; 3. History of cerebral infarction] 4. Pulmonary shadow; 5. Carotid plaque; 6. Urinary tract infection; 7. Osteoporosis; 8. Cataract[]}	0	0	1	0	0	0	0	Yes	Yes	Yes	Male	1	58	1.7	73	25.25	147	77	0.87	3.88	2.04	1.34	103.37	4.93	271	0.49	8.16	2.13	127.3	20.3841	-88.04	42.6644	-87.99	1.77093	-64.64	60.519	42.72	1.67889	-75.55	11.5986	-76.48
Discharge Diagnosis: {[Type 1 diabetes with complications: Type 1 diabetic ketoacidosis and lactic acidosis, Type 1 diabetic nephropathy][2. Hypokalemia 3. Left kidney cyst? 4. Hyperlipidemia]}	0	0	0	0	0	1	0	No	No	No	Female	1	41	1.6	60	23.43	123	77	1.09	5.65	3.78	1.09	86.21	2.79	272	0.2	10.8	1.03	130.9	45.7422	-102.6	15.6641	-93.77	4.85547	-70.01	36.7266	33.79	0.684375	-75.81	6.67188	-82.71
Discharge Diagnosis: {[1. Type 2 diabetic nephropathy, 2. Type 2 diabetes, 3. Hypertension, 4. Obesity][1. Pulmonary shadow, 2. Thyroid nodule, 3. Fatty liver, 4. Gallbladder polyp, 5. Prostatic hyperplasia, 6. Adrenal hypertrophy]}	1	1	1	1	0	0	0	Yes	Yes	Yes	Male	1	47	1.81	80	24.41	181	122	3.26	4.96	3.1	1.07	67.1	6.56	381.9	1.9	6.5	1.45	133.8	34.248	-108.1	51.7078	-107.6	1.1471	-72.78	53.5393	50.83	2.44071	-90.73	15.8145	-99.9
Discharge Diagnosis: {[1. Type 2 diabetes with multiple complications: diabetic nephropathy, diabetic retinopathy, diabetic peripheral neuropathy, diabetic peripheral vascular disease][2. Cerebral arterial insufficiency 3. Hyperlipidemia 4. Pulmonary shadow]}	1	1	0	1	0	0	0	Yes	No	No	Male	1	66	1.74	70	23.12	115	72	1.25	6.04	3.84	1.44	101.6	3.76	340	1.04	9	95.71	138.4	41.485	-103.8	61.666	-97.99	3.64315	-64.9	41.8814	38.55	1.07478	-72.31	19.2264	-93.76
Discharge Diagnosis: {[1. Type 2 diabetes with multiple complications: diabetic peripheral vascular disease, diabetic nephropathy, 2. Pulmonary shadows, 3. Carotid plaques, 4. Fatty liver, 5. Thyroid nodules, 6. Hyperlipidemia, 7. Hypertension, 8. Obesity][9. Liver cyst, 10. Kidney cyst, 11. Sinus bradycardia, 12. Postmenopausal osteoporosis]}	1	0	0	1	0	0	0	Yes	No	No	Female	1	71	1.54	74.5	31.41	134	78	1.84087	4.68675	2.8213	1.14654	72.73	3.14	365.5	3.32	9.28	2.03	138.4	130.165	-108.7	68.1818	-101.2	6.06763	-63.88	48.111	22.52	1.13636	-72.66	14.8297	-91.19
Discharge Diagnosis: {[1. Type 2 diabetes, diabetic nephropathy, diabetic peripheral vascular disease, 2. Hypertension, 3. Rash][4. Hyperlipidemia, 5. Carotid plaque, 6. Renal cyst, 7. Prostatic hyperplasia, 8. Fatty liver]}	0	0	0	1	0	0	0	Yes	Yes	No	Male	1	69	1.7	82.5	28.54	145	86	1.34	5.51	3.9	0.93	95.98	5.2	344.5	2.28	10.9	0.69	146.8	45.5363	-103	64.9481	-98.15	10.4567	-71.56	51.9723	30.71	1.89965	-86.43	24.9446	-96.08
Discharge Diagnosis: {[1. Type 2 diabetes mellitus, diabetic nephropathy, diabetic peripheral vascular disease, diabetic peripheral neuropathy; 2. Hypertension; 3. History of cerebral infarction] 4. Pulmonary shadow; 5. Carotid plaque; 6. Urinary tract infection; 7. Osteoporosis; 8. Cataract[]}	0	0	0	1	0	0	0	No	No	No	Male	1	50	1.58	46.5	18.62	123	79	1.18	4.72	3.1	1.09	60	4.25	227.7	0.25	16.9	23.08	154	1.55744	-64.61	1.06153	-81.5	0.40979	-45.55	39.0402	38.48	0.368771	-80.5	0.808765	-46.29
Discharge Diagnosis: {[1. Type 2 Diabetes Mellitus, Diabetic Retinopathy, Diabetic Nephropathy, Diabetic Peripheral Neuropathy, Diabetic Peripheral Vascular Disease, 2. Hypertension, 3. Hyperlipidemia, 4. Adrenal Hyperplasia][]}	0	0	0	0	0	1	0	Yes	No	No	Female	1	72	1.52	49	21.2	150	57	0.83	3.92	1.7	1.75	102.26	6.12	203.8	0.3	11.3	0.91	155.4	44.3646	-100.6	40.8977	-95.86	6.03359	-70.29	38.041	27.44	0.663521	-72.13	13.7379	-95.09
Discharge Diagnosis: {[1. Type 2 Diabetes, Type 2 Diabetes with Multiple Complications, Type 2 Diabetic Peripheral Vascular Disease, Type 2 Diabetic Nephropathy, Type 2 Diabetic Peripheral Neuropathy, 2. Liver Cyst, 3. Thyroid Nodule, 4. History of Cerebral Infarction][5. Carotid Plaque, 6. Pulmonary Shadow, 7. Fatty Liver, 8. Adrenal Hyperplasia]}	1	1	1	1	0	0	1	No	No	No	Female	1	72	1.5	50	22.22	102	61	1.78	4.65	3.19	0.91	79.89	9.35	297	3.91	9.9	1.51	156.4	68.2667	-104.3	66.1778	-97.1	8.69778	-68.16	30.4311	18.63	2.36222	-79.25	17.3244	-93.96
Discharge Diagnosis: {[1. Type 2 Diabetes, 2. Type 2 Diabetic Peripheral Neuropathy, 3. Type 2 Diabetic Peripheral Vascular Disease, 4. Type 2 Diabetic Retinopathy, 5. Stage I Diabetic Nephropathy, 6. Fatty Liver, 7. Hyperlipidemia, 8. Thyroid Nodule, 9. Coronary Atherosclerosis, 10. Liver Dysfunction, 11. Pulmonary Shadows, 12. Kidney Stones]}	1	1	0	1	0	0	0	No	No	No	Male	1	38	1.72	80	27.04	142	90	1.46	4.71	2.92	1.17	89.87	5.66	423.5	1.09	10.2	0.16	157.7	64.0211	-103.2	89.4064	-105.8	1.63163	-63.37	55.5368	38.61	1.82531	-79.45	33.4471	-105
Discharge Diagnosis: {[1. Type 2 diabetes mellitus, diabetic nephropathy, 2. Hyperlipidemia] [3. Prostate calcification, 4. Fatty liver, 5. Shoulder impingement syndrome, 6. Rotator cuff injury, 7. Biceps long head tendinitis, 8. Hypergonadotropic hypogonadism, 9. Pulmonary shadow, 10. Renal cyst, 11. Coronary atherosclerosis]}	1	1	0	0	0	0	0	No	Yes	No	Male	1	54	1.7	71	24.56	128	86	2.23	4.26	2.65	1.03	112.22	8.06	230.2	3.12	7.8	0.96	167.2	59.308	-105.6	33.5017	-95.67	5.06228	-66.37	39.3772	35.46	0.377509	-72.04	14.9585	-90.7
Discharge Diagnosis: {[1. Type 2 diabetes, diabetic nephropathy, diabetic peripheral vascular disease, 2. Hypertension,][3. Kidney stones, 4. Gallstones, 5. Intervertebral disc protrusion]}	0	0	0	0	0	0	0	Yes	No	No	Male	1	66	1.65	54.5	20.01	105	77	0.61	3.1	2.07	0.74	67.38	6.99	328.7	0.42	7.42	0.37	172.1	16.8044	-79.38	22.4242	-81.08	2.50101	-60.33	51.3866	32.71	0.503777	-60.91	4.70523	-66.17
Discharge Diagnosis: {[1. Type 2 Diabetes, 2. Type 2 Diabetic Nephropathy][1. Type 2 Diabetic Ketoacidosis, 2. Type 2 Diabetic Peripheral Vascular Disease, 3. Gallstones, 4. Kidney Stones, 5. Fatty Liver]}	1	1	0	0	0	0	0	No	No	No	Male	1	42	1.7	73	25.25	140	88	1.46	7.59	5.25	1.4	83.6	5.64	482.1	1.91	10.7	1.44	175.1	45.8131	-102	54.7595	-96.7093	4.41522	-69.12	49.3772	41.98	1.16125	-74.9	23.0761	-96.9
Discharge Diagnosis: {[1. Type 2 diabetes with complications diabetic nephropathy, 2. Hypertension, 3. Chronic obstructive pulmonary disease ][4. Thyroid nodule, 5. Benign prostatic hyperplasia, 6. Prostate stone, 7. Renal cyst, 8. Kidney stone, 9. Fatty liver, 10. Gallbladder polyp, 11. Pulmonary opacity]}	0	0	1	0	0	0	0	Yes	No	No	Male	1	61	1.68	72.5	25.68	132	83	1.45	4.29	2.7	1.05	94.01	5.1	439.4	3.67	6.4	8.72	175.5	40.9935	-98.69	83.0145	-98.28	5.33588	-70.7	55.9453	34.49	2.11558	-75.76	39.0094	-94.86
Discharge Diagnosis: {[1. Type 2 diabetes with multiple complications, Type 2 diabetic peripheral vascular disease, Type 2 diabetic nephropathy, 2. Hyperlipidemia][3. Thyroid nodule, 4. Fatty liver, 5. Renal cyst, 6. Pulmonary shadow]}	0	1	0	0	0	0	0	Yes	No	No	Female	1	50	1.6	71	27.73	136	76	1.85	4.11	2.49	1.01	78.32	4	264.8	1.38	9.54	2.63	178	90.5859	-105.4	53.1641	-95.47	3.49961	-77.05	48.8672	33.48	1.35977	-84.46	19.1953	-99.09
Discharge Diagnosis: {[1. Type 2 diabetes with complications: diabetic nephropathy, diabetic retinopathy] [Type 2 diabetic peripheral neuropathy, type 2 diabetic peripheral vascular disease, 2. Gallbladder polyp, 3. Adrenal hyperplasia, 4. Subacute thyroiditis, 5. Pulmonary shadow, 6. Atherosclerosis, 7. Carotid artery stenosis]}	0	1	0	0	0	0	0	No	Yes	Yes	Male	1	58	1.62	50.5	19.24	117	64	0.84	2.8	1.81	0.64	94.61	11	62	0.6	10.6	0.81	188.6	12.6619	-80.25	8.96205	-82.45	1.15074	-51.75	51.5165	41.34	1.20599	-73.14	1.95359	-71.73
Discharge Diagnosis: {[1. Type 2 diabetes with multiple complications, diabetic nephropathy, diabetic peripheral vascular disease, diabetic peripheral neuropathy, 2. Hypertension][3. Urinary tract infection, 4. Hypokalemia, 5. Hypoproteinemia, 6. Anemia, 7. Renal cyst, 8. Vitamin D deficiency, 9. Atherosclerosis, 10. Pulmonary opacity, 11. Thyroid nodule, 12. Renal cyst.]}}	0	0	0	0	0	0	0	Yes	No	No	Female	1	52	1.58	80	32.04	98	68	0.9	2.24	1.36	0.5	97.05	2.57	110.1	0.87	14.8	123.76	189.5	23.0532	-82.85	7.18635	-73.89	2.04214	-60.35	29.5385	32.56	0.374379	-63.69	5.52395	-55.12
Discharge Diagnosis: {[1. Type 2 diabetes mellitus, diabetic nephropathy, diabetic peripheral neuropathy, 2. Hypertension][3. Thyroid nodule, 4. Urinary tract infection, 5. Primary hyperaldosteronism]}	1	0	0	0	0	0	0	Yes	Yes	Yes	Male	1	69	1.73	67	22.38	147	60	1.63	5.33	3.32	1.35	91.78	4.86	363.1	1.29	6.1	3.63	196	21.6312	-84.66	32.517	-86.93	5.56651	-68.84	35.6176	25.98	0.93655	-74.56	8.8877	-85.19
Discharge Diagnosis: {[1. Type 2 diabetes mellitus, Type 2 diabetic peripheral neuropathy, Type 2 diabetic nephropathy, 2. Hypertension, 3. Talus lesion, 4. Lumbar disc herniation][5. Thyroid nodule, 6. Atherosclerosis, 9. Pulmonary infection]}	0	1	0	0	0	0	0	Yes	No	No	Female	1	58	1.58	62.5	25.03	155	90	1.79	3.66	2.07	0.92	103.13	4.2	306.8	2.05609	8.5	1.61	198.5	76.4301	-105.5	39.0803	-96.93	6.03669	-62.46	45.866	27.03	0.661352	-72.97	7.86332	-92.36
Discharge Diagnosis: {[1. Type 2 diabetes mellitus with peripheral vascular disease, type 2 diabetic peripheral neuropathy, diabetic nephropathy, diabetic ketoacidosis; 2. Post-hepatitis liver cirrhosis; 3. Chronic active hepatitis B; 4. Osteoporosis; 5. Hypertension][6. Liver cyst; 7. Portal hypertension; 8. Adrenal tumor]}	0	0	0	0	0	1	0	Yes	No	No	Female	1	67	1.55	45	18.73	145	67	1.84087	4.68675	2.8213	1.14654	78.82	7.45	195.1	0.48	6.98	8.72	200.1	25.3278	-101.2	54.1935	-100.4	2.80874	-74.55	35.4006	35.91	0.773361	-73.53	16.8907	-91.07
Discharge Diagnosis: {[1. Type 2 diabetes mellitus with peripheral vascular disease, type 2 diabetic peripheral neuropathy, diabetic nephropathy, diabetic ketoacidosis; 2. Post-hepatitis liver cirrhosis; 3. Chronic active hepatitis B; 4. Osteoporosis; 5. Hypertension][6. Liver cyst; 7. Portal hypertension; 8. Adrenal tumor]}	1	1	0	0	0	0	0	Yes	Yes	Yes	Male	1	73	1.67	65	23.3	152	74	1	3.68	2.2	0.89	111.41	4.27	382	1.84	9.68	8.72	202.8	47.3305	-99.72	45.9679	-86.46	3.89042	-59.34	40.7329	25.7	1.12733	-75.09	11.8613	-86.63
Discharge Diagnosis: {[1. Type 2 Diabetes, 2. Urinary Tract Infection, 3. Hypertension][1. Gallbladder Polyp, 2. Thyroid Nodule, 3. Type 2 Diabetic Nephropathy, 4. Carotid Plaque, 5. Type 2 Diabetic Peripheral Vascular Disease, 6. Coronary Atherosclerosis, 7. Hyperlipidemia, 8. Hypokalemia, 9. Rash, 10. Chronic Atrophic Gastritis, 11. Hiatal Hernia, 12. Posterior Cerebral Artery Stenosis, 13. Ost…	0	1	1	0	0	0	0	Yes	No	No	Female	1	73	1.56	40	16.43	124	77	3.09	5.01	3.28	0.94	120	9.16	339.5	1.72	7.2	0.79	204	33.5676	-99.21	35.5153	-90.19	3.23307	-63.71	30.7487	28.81	0.346031	-73.44	5.51036	-81.95
Discharge Diagnosis: {[1. Type 2 diabetes with multiple complications: diabetic nephropathy, diabetic retinopathy, diabetic peripheral neuropathy, diabetic peripheral vascular disease][2. Cerebral arterial insufficiency 3. Hyperlipidemia 4. Pulmonary shadow]}	0	1	0	1	0	0	0	Yes	No	No	Male	1	66	1.7	68	23.52	160	94	2.39	4.16	2.49	0.96	104.43	6.64	172.7	5.68	9.7	2.22	206.8	26.218	-93.15	57.1972	-97.69	3.82242	-65.6298	42.1799	35.51	2.08547	-78.88	22.9585	-92.22
Discharge Diagnosis: {1. Type 2 Diabetes, 2. Diabetic Nephropathy (Type 2), 3. Diabetic Peripheral Vascular Disease (Type 2), 4. Acute Cholecystitis, Hypertension, 5. Status Post Aortic Valve Bioprosthesis, 6. Thyroid Nodule, 7. Gallstones [8. Pulmonary Shadow, 9. Kidney Stones, 10. Infectious Fever, 11. Liver Dysfunction]}	0	1	0	1	0	1	1	Yes	No	No	Female	1	78	1.58	68	27.23	140	65	0.88	2.46	1.17	0.83	98.47	7.24	221.5	2.835	7.3	1.6	210.6	51.2738	-94.48	84.3214	-97.74	10.5672	-63.3	35.6954	13.52	1.55704	-72.62	17.2568	-90.57
Discharge Diagnosis: {[1. Type 2 diabetes with multiple complications: diabetic nephropathy, diabetic retinopathy, diabetic peripheral neuropathy, diabetic peripheral vascular disease][2. Cerebral arterial insufficiency 3. Hyperlipidemia 4. Pulmonary shadow]}	1	1	0	1	0	0	0	No	Yes	No	Male	1	42	1.82	103.5	31.24	130	96	1.84087	4.68675	2.8213	1.14654	86.66	4.93	473.5	4.99	7.46	4.53	216.7	91.5952	-105	81.693	-104.5	9.66973	-79.25	56.3338	35.35	1.29393	-76.16	18.6119	-97.24
Discharge Diagnosis: {[1. Type 2 diabetes with multiple complications, Type 2 diabetic peripheral vascular disease, Type 2 diabetic nephropathy, 2. Hyperlipidemia][3. Thyroid nodule, 4. Fatty liver, 5. Renal cyst, 6. Pulmonary shadow]}	0	0	0	0	0	0	0	No	Yes	No	Male	1	40	1.83	86	25.68	170	96	2.29	10.1	7.38	1.31	68.61	5.08	384.6	2.38	12.3	8.72	218.6	45.4776	-106.1	30.1592	-100.9	1.53752	-73.85	50.4643	43.86	0.70232	-77.16	6.43793	-87.38
Discharge Diagnosis: {1. Type 2 Diabetes, 2. Diabetic Nephropathy (Type 2), 3. Diabetic Peripheral Vascular Disease (Type 2), 4. Acute Cholecystitis, Hypertension, 5. Status Post Aortic Valve Bioprosthesis, 6. Thyroid Nodule, 7. Gallstones [8. Pulmonary Shadow, 9. Kidney Stones, 10. Infectious Fever, 11. Liver Dysfunction]}	1	0	0	1	0	0	0	Yes	Yes	Yes	Male	1	40	1.7	90	31.14	166	101	3.22	6.84	4.46	1.26	103.79	3.12	364.2	2.541	7	3.61	219.9	62.2145	-107.9	85.8131	-106.5	4.24221	-71.55	72.872	39.85	0.588475	-70.23	32.4256	-102.7
Discharge Diagnosis: {1. Type 2 Diabetes, 2. Diabetic Nephropathy (Type 2), 3. Diabetic Peripheral Vascular Disease (Type 2), 4. Acute Cholecystitis, Hypertension, 5. Status Post Aortic Valve Bioprosthesis, 6. Thyroid Nodule, 7. Gallstones [8. Pulmonary Shadow, 9. Kidney Stones, 10. Infectious Fever, 11. Liver Dysfunction]}	0	0	0	1	0	0	0	No	No	Yes	Male	1	43	1.7	90.5	31.31	133	93	9.72	7.78	3.71	1.08	89.16	4.38	255.9	1.67	7.46	7.57	219.9	56.6782	-102.1	83.9446	-101.8	3.42976	-66.47	61.4187	40.23	0.676125	-75.72	22.737	-95
Discharge Diagnosis: {[1. Type 2 diabetes mellitus, diabetic nephropathy, diabetic peripheral neuropathy, 2. Hypertension][3. Thyroid nodule, 4. Urinary tract infection, 5. Primary hyperaldosteronism]}	0	0	0	1	0	0	0	Yes	No	No	Female	1	50	1.6	45	17.57	108	68	1.58	4.78	3.41	0.92	80.67	9.15	373.7	1.42	10.46	8.72	265.4	37.0273	-98.98	28.2734	-84.89	1.85625	-64.92	35.3438	33.81	0.857812	-71.2	8.40234	-71.23
Discharge Diagnosis: {1. Type 2 Diabetes, 2. Diabetic Nephropathy (Type 2), 3. Diabetic Peripheral Vascular Disease (Type 2), 4. Acute Cholecystitis, Hypertension, 5. Status Post Aortic Valve Bioprosthesis, 6. Thyroid Nodule, 7. Gallstones [8. Pulmonary Shadow, 9. Kidney Stones, 10. Infectious Fever, 11. Liver Dysfunction]}	0	0	1	1	1	0	0	Yes	No	No	Female	1	72	1.6	63	24.6	128	62	0.83	4.04	1.88	1.69	72.5	5.47	190.8	0.58	10.3	0.54	268.4	56.0156	-104.2	65.0781	-99.73	7.24609	-69.63	39.5312	24.3	0.969141	-74.47	18.7891	-93.92
Discharge Diagnosis: {[1. Type 2 diabetes with multiple complications: diabetic nephropathy, diabetic retinopathy, diabetic peripheral neuropathy, diabetic peripheral vascular disease][2. Cerebral arterial insufficiency 3. Hyperlipidemia 4. Pulmonary shadow]}	0	1	1	1	0	0	0	Yes	Yes	No	Male	1	55	1.8	100	30.86	135	84	2.6	5.76	3.85	0.82	106.51	5.57	365.4	6.93	9.1	8.72	271.6	31.5432	-91.87	108.117	-105.5	2.56265	-61.76	70.7407	38.56	0.583025	-76.55	17.858	-97.86
Discharge Diagnosis: {[1. Type 2 diabetes mellitus, diabetic nephropathy, diabetic peripheral vascular disease, diabetic peripheral neuropathy; 2. Hypertension; 3. History of cerebral infarction] 4. Pulmonary shadow; 5. Carotid plaque; 6. Urinary tract infection; 7. Osteoporosis; 8. Cataract[]}	1	1	0	1	0	1	0	Yes	No	No	Female	1	66	1.58	70	28.04	154	83	1.84087	4.68675	2.8213	1.14654	79.15	8.6	268.2	3.12	8.04	0.9	276.3	62.8906	-91.32	48.9505	-87.92	2.60655	-61.28	57.9635	32.04	1.36597	-68.74	11.5606	-80.86
Discharge Diagnosis: {1. Type 2 Diabetes, 2. Diabetic Nephropathy (Type 2), 3. Diabetic Peripheral Vascular Disease (Type 2), 4. Acute Cholecystitis, Hypertension, 5. Status Post Aortic Valve Bioprosthesis, 6. Thyroid Nodule, 7. Gallstones [8. Pulmonary Shadow, 9. Kidney Stones, 10. Infectious Fever, 11. Liver Dysfunction]}	0	1	1	1	0	0	0	Yes	No	No	Female	1	67	1.6	62	24.21	152	84	3.34	4.63	2.65	1.29	92.56	2.89	329.7	2	8.1	119.27	296.8	44.0625	-99.14	86.6016	-101.7	5.05859	-68.79	40	27.34	1.73945	-77.31	20.1445	-96.67
Discharge Diagnosis: {1. Type 2 Diabetes, 2. Diabetic Nephropathy (Type 2), 3. Diabetic Peripheral Vascular Disease (Type 2), 4. Acute Cholecystitis, Hypertension, 5. Status Post Aortic Valve Bioprosthesis, 6. Thyroid Nodule, 7. Gallstones [8. Pulmonary Shadow, 9. Kidney Stones, 10. Infectious Fever, 11. Liver Dysfunction]}	0	0	0	0	0	0	0	No	Yes	No	Male	1	46	1.77	68	21.71	108	64	1.12	4.2	2.92	0.67	91.19	1.87	86.9	0.44	12.3	48.5	301.4	27.8943	-89.75	19.1452	-82.43	1.41275	-61.41	47.8151	41.42	0.316767	-68.68	5.77101	-67.35
Discharge Diagnosis: {[1. Type 2 Diabetes with Diabetic Peripheral Vascular Disease, 2. Coronary Atherosclerotic Heart Disease, Post-Coronary Artery Stent Placement, 3. Thyroid Nodule, 4. Pulmonary Shadow, 5. Fatty Liver][6. Liver Dysfunction, 7. Hyperlipidemia]}	0	1	0	0	0	1	0	Yes	Yes	Yes	Male	0	64	1.74	85	28.07	169	85	1.86	2.79	1.49	0.71	87.94	4.92	296.9	2.05609	7.3	8.72	3.1	64.3414	-98.48	68.6352	-93.5	5.99154	-65.59	63.5817	29.89	0.521076	-53.0801	11.2829	-87.72
Discharge Diagnosis: {[1. Type 2 Diabetes with Diabetic Peripheral Vascular Disease, 2. Coronary Atherosclerotic Heart Disease, Post-Coronary Artery Stent Placement, 3. Thyroid Nodule, 4. Pulmonary Shadow, 5. Fatty Liver][6. Liver Dysfunction, 7. Hyperlipidemia]}	0	1	1	0	0	0	0	No	Yes	Yes	Male	0	50	1.7	70	24.22	141	94	3.81	4.56	2.22	1.01	104.02	4.22	344.8	1.67	8.4	8.72	3.3	23.0692	-92.61	68.9965	-96.2	1.79273	-60.33	52.3875	43.62	1.25536	-72.4	16.609	-95.28
Discharge Diagnosis: {[1. Type 2 Diabetes Mellitus, Diabetic Retinopathy, Diabetic Peripheral Vascular Disease, 2. Hypertension, 3. Coronary Atherosclerotic Heart Disease, 4. Post-Coronary Angiography][5. Cerebral Artery Stenosis, 6. Pulmonary Shadow, 7. Carotid Plaque, 8. Thyroid Nodule, 9. Breast Hyperplasia, 10. Cataract]}	1	0	0	1	0	1	1	Yes	No	No	Female	0	54	1.6	57	22.26	138	80	2.47	3	1.73	0.73	84.37	4.59	186.5	1.18	13.9	3.41	14.5	63.125	-103	27.9961	-88.5	1.83828	-64.35	40.625	36.43	0.0639062	-66.09	5.96484	-83.83
Discharge Diagnosis: {[Type 1 and Type 2 Diabetes, Diabetic Ketoacidosis]}	0	0	0	0	0	0	0	No	No	No	Male	0	43	1.75	66	21.55	125	74	1.21	4.48	3.03	0.94	79.04	2.35	249.5	1.83	12.2	1.47	20.4	32.751	-98.69	41.9265	-97.18	2.84735	-64.03	44.4082	38.14	0.260931	-69.93	11.5624	-91.3
Discharge Diagnosis: {1. Type 2 Diabetes, Diabetic Peripheral Vascular Disease, 2. Liver Dysfunction, 3. Hyperlipidemia, 4. Hypertension, 5. Breast Nodule, 6. Thyroid Nodule, 7. Liver Cyst, 8. Cerebral Arteriosclerosis}	0	0	0	0	0	0	0	Yes	No	No	Female	0	53	1.58	51	20.42	119	79	2.25	3.61	2.06	0.95	100.62	4.17	285.4	1.04	15.3	0.73	5.7	29.7589	-91.82	13.3713	-82.17	2.89016	-61.99	42.381	40.48	0.43783	-70.73	5.32367	-76.55
Discharge Diagnosis: {[1. Type 2 diabetes with multiple complications: diabetic peripheral neuropathy, diabetic peripheral vascular disease, 2. Hyperlipidemia, 3. Fatty liver, 4. Chronic superficial gastritis, 5. Erosive gastritis, 6. Duodenal bulb inflammation, 7. Colon polyps, 8. Thyroid nodules, 9. Insufficient cerebral blood supply, 10. Pulmonary shadow, 11. Subcutaneous abdominal lipoma]}	0	0	0	1	0	1	1	No	Yes	Yes	Male	0	66	1.65	55	20.2	115	75	2.55	4.57	2.89	0.97	94.29	8.09	239	2.05609	7.7	0.56	2.4	24.977	-93.64	38.1635	-94.84	4.5326	-68.73	49.8072	38.56	0.719192	-71.89	13.4178	-88.58
Discharge Diagnosis: {[1. Type 2 diabetes with complications, diabetic peripheral vascular disease; 2. Rib fracture; 3. Lumbar vertebra fracture][4. Fatty liver; 5. Gallbladder polyp; 6. Carotid plaque; 7. Pulmonary shadow]}	0	0	0	1	1	0	0	No	No	Yes	Male	0	53	1.7	70	24.22	124	91	1.53	3.72	2.38	0.73	84.28	6.3	295.8	1.17	7.9	8.72	5.2	35.0173	-102.8	45.1211	-97.7	3.54325	-66	55.2249	45.45	0.590311	-69.04	11.3806	-96.7
Discharge Diagnosis: {[Type 1 and Type 2 Diabetes, Diabetic Ketoacidosis]}	0	1	1	0	0	1	0	No	Yes	Yes	Male	0	49	1.7	63	21.79	129	83	1.34	4.98	3.51	0.92	83.42	4.88	282.9	0.9	8.26	8.72	4.3	28.1246	-94.05	34.2976	-89	2.77024	-64.98	50.519	43.15	0.820761	-73.63	7.50173	-84.75
Discharge Diagnosis: {[Type 1 and Type 2 Diabetes, Diabetic Ketoacidosis]}	0	0	0	1	0	0	1	No	Yes	No	Male	0	61	1.7	85	29.41	147	77	3.48	3.64	2.34	0.66	88.06	4.98	248.5	5.11	9.9	7.25	20.5	30.0727	-97.21	109.827	-101.1	3.96194	-70.97	64.3253	38.78	1.63772	-70.46	30.3356	-101.5
Discharge Diagnosis: {[Type 1 and Type 2 Diabetes, Diabetic Ketoacidosis]}	0	1	0	1	0	0	0	No	No	No	Female	0	63	1.6	50	19.53	120	68	1.57	4.32	2.78	0.92	82.68	5.62	168	0.76	7.2	0.32	10.5	44.9609	-99.64	17.8906	-88.71	4	-61.07	34.5781	23.14	0.253398	-69.59	5.09766	-81.4
Discharge Diagnosis: {[1. Type 2 Diabetes Mellitus 2. Diabetic Peripheral Neuropathy][3. Fatty Liver 4. Kidney Stones 5. Pulmonary Shadows 6. Pulmonary Bullae]}	1	0	0	1	0	0	0	No	Yes	No	Male	0	44	1.68	90	31.88	152	85	1.16	5.32	3.81	1.04	91.59	10.98	333.2	0.2	8.1	4.89	6.1	69.5153	-106.1	79.4359	-98.64	3.83716	-65.56	57.4334	40	1.24079	-73.94	21.0353	-100.7
Discharge Diagnosis: {[Type 1 and Type 2 Diabetes, Diabetic Ketoacidosis]}	1	1	1	1	0	0	0	No	No	No	Male	0	66	1.61	64	24.69	131	77	0.75	2.67	1.48	0.93	85.69	4.68	332.1	1.33	9	1.17	3.8	41.0092	-101.1	50.191	-101.4	6.72814	-71.22	52.2356	39.11	1.39732	-75.28	24.05	-100.3
Discharge Diagnosis: {[1. Type 2 Diabetes Mellitus 2. Diabetic Peripheral Neuropathy][3. Fatty Liver 4. Kidney Stones 5. Pulmonary Shadows 6. Pulmonary Bullae]}	0	0	0	0	0	0	0	No	No	No	Male	0	47	1.83	87	25.97	114	68	1.55	6.47	4.62	1.14	71.12	2.31	161.6	1.05	9.86	1.05	6.7	31.8015	-96.64	56.2871	-96.32	5.35698	-70.37	47.2991	39.8	0.833408	-72.13	16.8234	-95.23
Discharge Diagnosis: {[1. Type 2 diabetes with multiple complications, 2. Diabetic ketoacidosis, 3. Hypertension, 4. Hyperlipidemia, 5. Gout, 6. Post-lung surgery, 7. Post-appendectomy ][3. Carotid artery plaque]}	0	1	1	1	0	0	1	Yes	No	No	Male	0	41	1.65	65	23.87	136	98	1.57	6.17	4.17	1.21	83.51	4.91	178	0.96	10.68	0.4	3.6	40.2571	-106.4	60.8999	-106.3	5.32966	-68.61	48.8889	36.44	0.814692	-76.22	18.0643	-103
Discharge Diagnosis: {[1. Type 2 Diabetes Mellitus 2. Diabetic Peripheral Neuropathy][3. Fatty Liver 4. Kidney Stones 5. Pulmonary Shadows 6. Pulmonary Bullae]}	0	0	0	0	0	0	0	Yes	No	No	Female	0	49	1.61	66	25.46	150	84	1.91	6.02	3.75	1.37	105.75	5.05	181.5	1.48	8.7	1.18	19.8	49.8052	-103.1	68.0529	-103.5	4.07392	-69.69	40.9706	33.61	0.996875	-73.01	13.6299	-96.58
Discharge Diagnosis: {[Type 1 and Type 2 Diabetes, Diabetic Ketoacidosis]}	0	0	0	0	0	0	0	No	No	No	Male	0	40	1.75	82.5	26.93	140	84	2.88	6.82	4.38	1.21	78.44	7.08	237.7	1.07	10.3	1.12	7.1	45.9429	-103.7	58.4816	-105.7	1.43445	-64.35	57.3061	43.76	0.201339	-73.25	23.631	-104.4
Discharge Diagnosis: {[1. Type 2 diabetes with multiple complications, 2. Diabetic ketoacidosis, 3. Hypertension, 4. Hyperlipidemia, 5. Gout, 6. Post-lung surgery, 7. Post-appendectomy ][3. Carotid artery plaque]}	0	0	0	0	0	1	0	No	No	No	Male	0	62	1.68	75	26.57	147	70	0.66	5.36	2.98	1.66	79.54	6.4	311.4	1.33	8.4	0.31	5.1	44.2885	-101.1	35.5017	-92.89	6.04096	-67.39	60.2324	40.37	3.66886	-80.9252	11.2635	-94.99
Discharge Diagnosis: {[1. Type 2 Diabetes Mellitus with Diabetic Ketoacidosis][2. Fatty Liver 3. Pancreatic Fat Infiltration 4. Hyperlipidemia]}	0	0	0	0	0	0	0	No	No	No	Male	0	35	1.75	63.5	20.73	127	78	6.74	6.66	3.43	1.13	82.33	4.53	483.8	1.96	8.9	4.29	5.3	37.6163	-105.1	61.6163	-109.6	2.39641	-71.91	40.7837	48.49	0.412735	-78.92	16.5127	-106.6
Discharge Diagnosis: {[1. Type 2 Diabetes Mellitus with Diabetic Ketoacidosis][2. Fatty Liver 3. Pancreatic Fat Infiltration 4. Hyperlipidemia]}	1	0	0	1	0	0	1	Yes	No	No	Male	0	63	1.6	63	24.6	141	77	1.07	4.2	2.45	0.98	84.4	9.56	464.3	6.01	7.2	3.39	1.3	38.4531	-95.72	68.0859	-106.8	6.46484	-79.27	52.1484	36.43	2.11367	-83.49	23.4648	-101.4
Discharge Diagnosis: {[1. Type 2 Diabetes Mellitus with Diabetic Ketoacidosis][2. Fatty Liver 3. Pancreatic Fat Infiltration 4. Hyperlipidemia]}	0	0	0	0	0	0	0	Yes	No	No	Female	0	67	1.58	52	20.8	159	101	0.98	3.47	1.62	1.21	71.43	5.9	254.4	1.14	8.18	8.72	5.4	48.9569	-99.3755	54.7595	-106.9	3.82242	-65.6298	48.1193	35.7923	0.502323	-77.42	15.1781	-88.03
Discharge Diagnosis: {[1. Type 2 diabetes with complications, diabetic peripheral neuropathy][1. Eczema 2. Cerebral arterial insufficiency 3. Pulmonary shadow]}	0	1	0	1	0	0	1	No	No	No	Male	0	46	1.69	61	21.35	134	88	0.94	3.82	2.22	1.24	92.81	7.15	352.9	2.57	5.4	0.1	7.9	25.0902	-79.49	13.5184	-77.9	1.515	-66.45	54.6199	43.19	0.335422	-32.27	4.00896	-67.14
Discharge Diagnosis: {[Type 1 and Type 2 Diabetes, Diabetic Ketoacidosis]}	0	0	0	0	0	1	0	Yes	No	No	Female	0	68	1.59	55	21.75	157	83	1.1	5.69	3.33	1.52	85.88	7.92	183.4	1	11.6	0.44	3.1	56.05	-100.9	58.7002	-96.51	5.41118	-69.66	39.951	32.81	0.650686	-76.98	14.4496	-96.33
Discharge Diagnosis: {[1. Type 2 Diabetes][2. Diabetic Peripheral Neuropathy 2. Hyperlipidemia 3. Thyroid Nodule 4. Pulmonary Shadow 5. Liver Cyst 6. Fatty Liver 7. Pulmonary Infection]}	0	0	1	1	0	0	0	No	No	No	Male	0	57	1.69	75	26.25	125	78	1.35	5.28	3.72	1.04	98.56	5.51	207.8	1.46	11.2	0.2	6.7	32.0717	-91.02	56.4756	-91.05	2.82378	-60.25	60.4321	40.43	0.570708	-68.6	9.94363	-88.96
Discharge Diagnosis: {[1. Type 2 diabetes with complications, diabetic peripheral neuropathy][1. Eczema 2. Cerebral arterial insufficiency 3. Pulmonary shadow]}	1	0	0	1	0	0	1	Yes	Yes	Yes	Male	0	68	1.78	85	26.82	166	86	1.31	4.81	3.17	0.91	97.86	7.57	293.6	3.08	6.3	0.4	2.1	37.6531	-99.02	57.7579	-94.03	2.99457	-65.04	58.7047	39.59	0.386946	-66.37	12.6026	-90.97
Discharge Diagnosis: {[1. Type 2 Diabetes][2. Diabetic Peripheral Neuropathy 2. Hyperlipidemia 3. Thyroid Nodule 4. Pulmonary Shadow 5. Liver Cyst 6. Fatty Liver 7. Pulmonary Infection]}	0	0	1	0	0	0	0	Yes	No	No	Female	0	68	1.58	59	23.63	127	69	1.53	6.07	4.02	1.24	91.58	7.54	213.4	2.08	7.2	0.48	4.5	69.1796	-105.6	45.5456	-104.9	3.36845	-69.34	37.9066	29.6	1.30268	-74.71	15.4302	-102.8
Discharge Diagnosis: {[1. Type 2 Diabetes Mellitus 2. Diabetic Peripheral Neuropathy][3. Fatty Liver 4. Kidney Stones 5. Pulmonary Shadows 6. Pulmonary Bullae]}	0	1	0	0	0	0	0	Yes	No	No	Male	0	49	1.78	83	26.19	141	103	3.24	3.91	2.23	0.82	88.98	6.73	361.5	4.19	5.4	2.36	2.3	40.1149	-101.9	102.733	-104	2.80836	-68.04	46.1747	40.34	2.32357	-81.89	29.2798	-102.4
Discharge Diagnosis: {[1. Type 2 Diabetes Mellitus 2. Diabetic Peripheral Neuropathy][3. Fatty Liver 4. Kidney Stones 5. Pulmonary Shadows 6. Pulmonary Bullae]}	0	0	0	0	0	0	0	Yes	No	No	Female	0	53	1.58	65	26.03	135	87	0.78	3.85	2.06	1.32	79.09	6.39	207.9	1.56	13.8	2.87	14.5	72.1038	-105.5	49.1508	-99.8	8.92485	-69.75	44.1436	27.84	0.70822	-71.33	17.2609	-97.72
Discharge Diagnosis: {[1. Type 2 Diabetes][2. Diabetic Peripheral Neuropathy 2. Hyperlipidemia 3. Thyroid Nodule 4. Pulmonary Shadow 5. Liver Cyst 6. Fatty Liver 7. Pulmonary Infection]}	0	0	1	1	0	1	0	No	No	No	Male	0	43	1.65	60	22.03	120	84	0.74	3.29	1.8	1.13	69.59	4.13	182.4	0.91	10	0.43	3.9	28.8191	-90.84	14.6961	-82.73	0.981818	-62.68	60.8632	47.74	0.362167	-67.29	6.00184	-80.1
Discharge Diagnosis: {[1. Type 2 Diabetes Mellitus 2. Diabetic Peripheral Neuropathy][3. Fatty Liver 4. Kidney Stones 5. Pulmonary Shadows 6. Pulmonary Bullae]}	0	0	0	0	0	0	0	No	No	No	Female	0	42	1.58	59	23.63	123	77	0.94	6.96	3.66	2.38	74.95	5.19	217.4	0.83	12.2	2.13	5.3	37.3177	-102.4	27.2833	-90.99	2.23682	-70.75	39.8374	40.33	0.31261	-68.95	6.07675	-88.15
Discharge Diagnosis: {[1. Type 2 diabetes with complications, diabetic peripheral neuropathy][1. Eczema 2. Cerebral arterial insufficiency 3. Pulmonary shadow]}	1	1	0	1	0	0	1	No	No	No	Female	0	61	1.57	48	19.47	164	76	0.91	5.59	3.11	1.75	94.15	6.41	198.6	0.3	8.9	0.28	8.1	38.7683	-101.3	32.5855	-91.92	2.94982	-66.53	35.4335	34.82	1.03128	-72.22	9.27827	-87.99
Discharge Diagnosis: {[1. Type 2 Diabetes][2. Diabetic Peripheral Neuropathy 2. Hyperlipidemia 3. Thyroid Nodule 4. Pulmonary Shadow 5. Liver Cyst 6. Fatty Liver 7. Pulmonary Infection]}	1	0	0	1	0	0	1	Yes	No	No	Female	0	58	1.63	57	21.45	138	85	0.94	4.41	2.56	1.26	93.04	5.98	229.8	1.32	6.5	8.72	4.3	39.1434	-103.3	30.4528	-98.84	2.20558	-60.23	33.0686	37.3	0.608604	-76.83	11.871	-99.44
Discharge Diagnosis: {[Type 1 and Type 2 Diabetes, Diabetic Ketoacidosis]}	0	1	0	0	0	0	0	No	No	No	Male	0	52	1.72	65	21.97	131	83	1.53	5.38	3.63	0.94	79.17	8.32	496.7	1.42	10.8	1.07	11.2	28.9041	-98.34	35.8302	-87.73	2.27285	-65.03	44.3821	39.84	0.55503	-70.73	15.9681	-89.37
Discharge diagnosis: {[1. Type 2 diabetes, 2. Hyperuricemia, 3. Pulmonary shadow, 4. Fatty liver][5. Mammary gland hyperplasia, 6. Thyroid nodule, 7. Hyperlipidemia, 8. Chronic superficial gastritis, 9. Post-colon polyp removal surgery]}	0	1	0	1	0	0	0	No	No	No	Female	0	62	1.6	80	31.24	146	90	1.6	5.71	3.41	1.28	108.9	4.93	470.4	5.48	5.9	4.61	1.4	93.7891	-102.8	64.6484	-99.85	6.48828	-66.19	51.9141	32.05	1.15742	-73.9	12.4531	-94.41
Discharge Diagnosis: {[1. Type 2 diabetes with complications, Type 2 diabetes with neurological complications, Type 2 diabetic peripheral vascular disease, 2. Benign prostatic hyperplasia, 3. Hypertension, 4. Hyperlipidemia, 5. Simple renal cyst][6. Thyroid nodule, 7. Pulmonary shadow, 8. Fatty liver, 9. Liver cyst, 10. Carotid plaque, 11. Cerebral artery stenosis]}	0	0	0	1	0	0	1	Yes	No	No	Male	0	67	1.83	75	22.39	153	96	1.69	5.35	3.46	1.24	106.96	5.37	296.6	0.95	7	8.72	5	60.8857	-106.8	62.6773	-105.5	6.30953	-70.89	46.254	31.59	3.46681	-83.28	31.055	-105
Discharge Diagnosis: {[1. Type 2 Diabetes ][2. Thyroid Nodule 3. Liver Calcification 4. Kidney Calcification 5. Gallbladder Polyp 6. Osteoporosis 7. Liver Cyst 8. Autonomic Nervous Dysfunction]}	0	0	0	0	0	0	0	No	No	No	Male	0	46	1.71	55	18.8	135	77	0.98	4.98	3.35	0.94	81.31	5.55	262.2	0.33	10.8	0.42	12.3	23.9698	-90.6	22.0854	-88.41	2.53958	-64.31	46.681	38.75	0.889504	-68.92	13.5153	-84.53
Discharge Diagnosis: {[1. Type 2 Diabetes ][2. Thyroid Nodule 3. Liver Calcification 4. Kidney Calcification 5. Gallbladder Polyp 6. Osteoporosis 7. Liver Cyst 8. Autonomic Nervous Dysfunction]}	0	1	0	0	0	0	0	No	No	No	Male	0	43	1.78	90	28.4	115	59	2.34	4.39	2.92	0.79	92.41	6.95	249.2	2.33	11.7	0.76	16.2	54.1914	-98.16	58.9256	-95.38	4.28292	-63.92	54.3176	36.42	1.81006	-73.75	19.0254	-92.56
Discharge Diagnosis: {[1. Type 2 Diabetes ][2. Thyroid Nodule 3. Liver Calcification 4. Kidney Calcification 5. Gallbladder Polyp 6. Osteoporosis 7. Liver Cyst 8. Autonomic Nervous Dysfunction]}	0	1	0	1	0	0	0	No	No	No	Female	0	65	1.65	72.5	26.62	155	101	1.79	8.49	5.61	1.61	104.07	5.18	211.6	2.05609	7.94	1.15	12.4	60.1653	-106.9	42.461	-99.85	6.51974	-67.94	37.3921	27.42	0.629568	-67.76	10.6263	-95.14
Discharge diagnosis: {[1. Type 2 diabetes mellitus with diabetic ketoacidosis, 2. Gallstones, 3. Gallbladder polyps][4. Urinary tract infection, 5. Fatty liver, 6. Pulmonary shadows]}	0	0	0	0	0	0	0	No	No	No	Female	0	51	1.62	71	27.05	139	93	1.11	5.68	3.85	1.15	104.75	3.94	282.1	0.96	8.6	8.72	11	85.2004	-107.5	53.0026	-98.88	8.96205	-61.53	39.3995	25.66	0.826094	-77.02	8.91251	-92.74
Discharge Diagnosis: {[1. Type 2 Diabetes, 2. Hypertension, 3. Chronic Skin Ulcer, Not Elsewhere Classified][4. Anemia, 5. Thyroid Nodule, 6. Pulmonary Shadow, 7. Fatty Liver]}	0	0	0	0	0	0	0	Yes	No	No	Female	0	62	1.6	71	27.73	161	73	1.61	3.7	2	1.06	90.73	6.05	262.2	4.16	7.1	4.03	11.1	70.3906	-103.9	76.7188	-99.83	11.1719	-66.3	45.2734	24.39	3.12812	-76.95	14.4727	-94.33
Discharge Diagnosis: {[1. Type 2 diabetes ketoacidosis][2. Thyroid nodule]}	0	0	0	0	0	0	0	No	No	No	Male	0	41	1.7	62.5	21.62	149	84	0.89	3.8	2.36	0.91	85.65	3.95	269.2	1.33	11.2	2.55	3.5	27.2526	-101.8	60.3806	-103.2	1.92145	-76.21	49.654	40.68	1.46436	-74.12	24.9377	-104.2
Discharge Diagnosis: {[1. Type 2 diabetes ketoacidosis][2. Thyroid nodule]}	1	0	0	1	0	0	0	Yes	No	No	Female	0	66	1.57	60	24.34	121	68	0.71	3.74	1.95	1.13	99.62	5.15	217.4	0.89	7.3	0.83	0	33.474	-95.14	23.7576	-87.74	4.91704	-70.16	39.2592	29.45	0.150959	-63.48	4.15838	-84.19
Discharge Diagnosis: {[1. Type 2 Diabetes Mellitus with Diabetic Ketoacidosis, 2. Hyperlipidemia] [3. Pulmonary shadow, 4. Fatty liver, 5. Adrenal hyperplasia]}	0	0	0	0	0	0	0	No	No	No	Male	0	40	1.74	75	24.77	131	100	8.84	5.86	3.04	1.22	100.35	5.84	207	8.03	9.9	1.5	9.4	37.1912	-103.7	64.8038	-97.31	2.62848	-70.97	43.4007	41.91	0.287092	-66.01	5.46307	-87.66
Discharge Diagnosis: {[1. Type 2 Diabetes, 2. Liver dysfunction][3. Fatty liver, 4. Thyroid nodule, 5. Pulmonary shadow]}	0	0	0	0	0	0	0	No	No	No	Male	0	22	1.8	111	34.25	142	78	0.61	4.32	2.86	1.07	108.32	4.32	261.9	3.69	10.9	5.12	5.2	81.142	-99.49	107.778	-106	7.14506	-73.19	66.9136	38.75	1.59259	-75.95	16.108	-100.7
Discharge Diagnosis: {[1. Type 2 Diabetes Mellitus with Diabetic Ketoacidosis, 2. Post Atrial Septal Defect Repair, 3. Hyperuricemia ][1. Fatty Liver, 2. Gallstones, 3. Hyperlipidemia, 4. Urinary Tract Infection]}	1	0	1	1	0	0	0	No	No	No	Female	0	54	1.58	60	24.03	120	86	2.55	6.07	4.01	1.06	97.1	5.78	388.5	1.56	7.56	4.03	3.7	39.3847	-100.3	47.3482	-97.78	4.99119	-67.31	48.2695	23.95	1.62634	-76.61	22.252	-96.32
Discharge Diagnosis: {[1. Type 2 Diabetes, 2. Hyperlipidemia, 3. Fatty Liver, 4. Obesity] [1. Prostate Calcification, 2. Fatty Liver, 3. Thyroid Nodule, 4. Cerebral Atherosclerosis, 5. Type 2 Diabetic Peripheral Vascular Disease, 6. Pulmonary Shadow, 7. Osteoporosis]}	0	1	0	0	0	0	0	No	Yes	Yes	Male	0	43	1.72	90	30.42	146	89	3.9	6.03	4.07	1.07	96.39	3.95	334.1	2.88	7.1	3.08	3	75.5138	-108	94.2739	-107.1	5.9255	-73.53	65.1366	35.41	0.868375	-70.25	15.7754	-99.18
Discharge Diagnosis: {[1. Type 2 Diabetes, 2. Hyperlipidemia, 3. Fatty Liver, 4. Obesity] [1. Prostate Calcification, 2. Fatty Liver, 3. Thyroid Nodule, 4. Cerebral Atherosclerosis, 5. Type 2 Diabetic Peripheral Vascular Disease, 6. Pulmonary Shadow, 7. Osteoporosis]}	0	0	0	0	0	0	0	No	No	No	Female	0	56	1.62	62	23.62	118	78	0.65	2.9	1.23	1.5	88.9	6.91	353.3	1.93	6	2.23	22.4	64.4719	-105.6	49.4589	-100.1	2.9702	-73.18	35.6234	32.57	0.831428	-72.75	9.62506	-93.89
Discharge Diagnosis: {[1. Type 2 diabetes ketoacidosis][2. Thyroid nodule]}	0	0	0	0	0	0	0	No	No	No	Male	0	55	1.75	73	23.83	103	82	2.5	4.39	2.7	0.84	96.33	6.41	333.4	2.05609	8	3.59	22.4	21.9102	-90.71	59.7224	-95.97	2.99363	-66.03	52.8	35.61	1.90727	-72.02	15.9282	-94.59
Discharge Diagnosis:{[Type 2 diabetes, type 2 diabetic ketoacidosis]}	0	0	1	0	0	1	0	No	No	No	Male	0	67	1.6	55	21.48	127	67	0.51	4.07	2.17	1.51	70.63	2.53	162.5	0.2	9.2	7.69	5.7	30.3242	-98.24	31.7422	-84.22	3.0707	-61.42	47.0312	38.95	0.0748828	-62.1	7.24609	-80.44
Discharge Diagnosis: {[1. Type 2 Diabetes, 2. Hyperuricemia] [3. Thyroid Nodule, 4. Adrenal Hyperplasia, 5. Pulmonary Shadows, 6. Prostatic Hyperplasia, 7. Prostatic Calculi, 8. Hyperlipidemia, 9. Hearing Loss in Left Ear, 10. Tinnitus in Left Ear, 11. Temporal Bone Fracture, 12. Hypercortisolism?]}	0	0	0	0	0	1	0	No	Yes	No	Male	0	48	1.8	60	18.51	144	61	1.74	5.52	3.6	1.03	94.74	3.42	133.4	0.2	12.5	8.72	10.7	11.1389	-78.14	7.89815	-80.41	1.12562	-53.87	38.642	40.6	0.448148	-67.64	3.73765	-73.22
Discharge Diagnosis: {[1. Type 2 Diabetes Mellitus with Diabetic Ketoacidosis, 2. Hyperlipidemia, 3. Fatty Liver, 4. Thyroid Nodule, 5. Lung Shadow, 6. Diarrhea]}	1	0	0	1	0	0	0	No	No	No	Male	0	46	1.68	70	24.8	127	75	1.76	4.41	2.74	0.98	95.98	9.88	466.7	4.6	7.66	0.51	18	27.7884	-98.76	48.2922	-96.42	1.91539	-75.23	50.9141	41.23	1.78961	-75.56	20.603	-97.38
Discharge Diagnosis: {[1. Type 2 Diabetes, 2. Type 2 Diabetes with complications, 3. Hypoglycemia, 4. Hypertension, 5. Obesity, 6. Chronic superficial gastritis with erosion] [1. Liver dysfunction, 2. Fatty liver, 3. Pulmonary shadow, 4. Pituitary tumor, 5. Prostatic hyperplasia, 6. Renal cyst, 7. Hyperprolactinemia]}	0	1	0	0	0	0	0	Yes	Yes	No	Male	0	44	1.74	106	35.01	144	84	1.35	4.44	3	0.94	71.22	5.76	325.5	2.05609	6	8.72	13.1	151.44	-109.3	82.5737	-98.15	6.59268	-65.1	53.9041	28.33	1.30731	-73.32	17.5915	-92.41
Discharge Diagnosis: {[1. Type 2 diabetes, diabetic peripheral neuropathy, 2. Hypertension,][3. Athlete's foot, 4. Thyroid nodule, 5. Pulmonary shadow, 6. Renal cyst]}	0	1	0	1	1	1	0	Yes	Yes	No	Male	0	52	1.73	73	24.39	118	81	1.12	4.36	2.87	1.04	76.07	8.13	349.9	1.6	10.7	0.72	10.9	34.8491	-93.63	40.429	-88.31	3.23098	-58.97	52.7582	36.74	1.14905	-76.54	13.7425	-88.54
Discharge Diagnosis: {[1. Type 2 Diabetes, 2. Type 2 Diabetes with Complications, 3. Diabetic Peripheral Vascular Disease, 4. Carotid Plaque, Thyroid Nodule, 5. Benign Prostatic Hyperplasia, 6. Pulmonary Shadow, 7. Chronic Superficial Gastritis with Erosion][1. Sinus Bradycardia, 2. Hypoproteinemia, 3. Hypokalemia]}	1	1	0	1	0	1	1	No	No	Yes	Male	0	49	1.71	65	22.22	118	63	1.36	5.08	3.04	1.31	71.02	5.44	314.1	0.58	6.7	1.29	10.4	25.6352	-94.8	41.517	-95.67	1.64085	-64.48	51.9818	44.54	0.999624	-63.77	8.19739	-94.42
Discharge Diagnosis: {[1. Type 2 Diabetes, 2. Type 2 Diabetes with Complications, 3. Diabetic Peripheral Vascular Disease, 4. Carotid Plaque, Thyroid Nodule, 5. Benign Prostatic Hyperplasia, 6. Pulmonary Shadow, 7. Chronic Superficial Gastritis with Erosion][1. Sinus Bradycardia, 2. Hypoproteinemia, 3. Hypokalemia]}	1	1	0	1	0	0	0	Yes	Yes	No	Male	0	47	1.62	70	26.67	144	88	1.23	4.45	2.69	1.27	93.38	5.48	349.5	0.89	11.8	3.57	3.6	62.7572	-102.1	55.4793	-101.1	3.47051	-69.52	62.3	41.19	1.5253	-78.11	19.6235	-98.04
Discharge Diagnosis: {[1. Type 2 Diabetes, 2. Type 2 Diabetes with Complications, 3. Diabetic Peripheral Vascular Disease, 4. Carotid Plaque, Thyroid Nodule, 5. Benign Prostatic Hyperplasia, 6. Pulmonary Shadow, 7. Chronic Superficial Gastritis with Erosion][1. Sinus Bradycardia, 2. Hypoproteinemia, 3. Hypokalemia]}	0	0	0	1	0	0	0	Yes	No	No	Female	0	49	1.55	55	22.89	111	77	1.92	2.89	1.57	0.81	100.55	6.27	104.4	0.85	12.2	5.35	4.3	58.0229	-107.2	41.1363	-94.41	5.08637	-57.4	46.2435	27.76	0.949011	-69.72	12.7076	-91.17
Discharge Diagnosis: {[1. Type 2 diabetes ketoacidosis][2. Thyroid nodule]}	0	0	0	0	0	1	0	No	Yes	No	Male	0	48	1.76	60	19.36	108	66	0.93	5.27	3.02	1.75	74.71	6.64	396.6	0.82	8.5	1.9	6.5	20.3125	-98.46	33.3484	-89.88	0.52686	-65.26	40.7089	44.64	0.532025	-69.47	5.63662	-83.16
Discharge Diagnosis: {[1. Type 2 Diabetes, 2. Type 2 Diabetes with Complications, 3. Diabetic Peripheral Vascular Disease, 4. Carotid Plaque, Thyroid Nodule, 5. Benign Prostatic Hyperplasia, 6. Pulmonary Shadow, 7. Chronic Superficial Gastritis with Erosion][1. Sinus Bradycardia, 2. Hypoproteinemia, 3. Hypokalemia]}	0	1	1	1	0	0	1	Yes	No	No	Female	0	55	1.55	51.5	21.43	119	85	2.19	3.12	1.66	0.87	89.81	3.05	282.6	2.33	10.9	2.94	11.5	63.6837	-106.8	54.4433	-96.37	2.88616	-58.16	34.8595	29.1	0.547347	-69.9	14.6098	-95.48
Discharge Diagnosis: {[1. Type 2 Diabetes, 2. Type 2 Diabetic Peripheral Vascular Disease ][3. Benign Prostatic Hyperplasia, 4. Carotid Plaque, 5. Fatty Liver, 6. Hyperlipidemia, 7. Reflux Esophagitis, 8. Chronic Gastritis, 9. Colonic Polyps]}	0	1	0	0	0	0	0	No	No	No	Male	0	59	1.68	71	25.15	123	74	2.14	5.23	3.4	1.01	76.62	4.24	240	1.56	12.8	2.02	6.3	34.9065	-97.37	58.7089	-102.8	3.66709	-72.14	54.3509	37.67	0.729875	-76.69	15.2423	-100.4
Discharge Diagnosis: {[1. Type 2 Diabetes, 2. Type 2 Diabetes with Complications, 3. Diabetic Peripheral Vascular Disease, 4. Carotid Plaque, Thyroid Nodule, 5. Benign Prostatic Hyperplasia, 6. Pulmonary Shadow, 7. Chronic Superficial Gastritis with Erosion][1. Sinus Bradycardia, 2. Hypoproteinemia, 3. Hypokalemia]}	0	0	0	0	0	0	0	No	No	No	Male	0	39	1.67	77	27.6	119	65	1.31	5.38	3.81	1.02	94.65	6.87	360.4	1.04	11.6	6.18	8	55.7209	-105	68.8085	-106.1	3.26473	-70.65	56.6532	41.62	0.85159	-76.35	17.9963	-102.2
Discharge Diagnosis: {[1. Type 2 diabetes mellitus with diabetic peripheral vascular disease][2. Hepatic dysfunction, 3. Thyroid nodule, 4. Benign prostatic hyperplasia, 5. Prostatic calcification, 6. Renal cyst, 7. Fatty liver, 8. Vocal cord leukoplakia, 9. Acute pharyngitis]}	0	1	0	1	0	0	1	No	Yes	Yes	Male	0	53	1.8	88	27.16	106	71	3.18	6.22	4.1	1.29	79.36	4.12	213	1.64	7.2	0.18	4.1	32.6235	-102	54.4136	-99.56	1.37068	-66.58	58.5802	48.65	0.955247	-70.51	11.3364	-93.53
Discharge Diagnosis: {[1. Type 2 Diabetes, 2. Type 2 Diabetes with Complications, 3. Post-Cervical Spine Surgery][1. Thyroid Nodule, 2. Fatty Liver, 3. Gallbladder Polyp, 4. Hepatic Dysfunction, 5. Hyperlipidemia, 6. Diabetic Ketoacidosis]}	0	0	1	1	0	0	1	No	No	No	Female	0	49	1.62	62	23.62	129	80	1.97	5.69	3.68	1.24	80.63	3.4	310.4	5.01	9.4	1.77	3.5	40.9617	-101.7	59.2516	-100.1	4.24097	-64.41	36.4769	32.37	0.796754	-69.17	11.3931	-92.04
Discharge Diagnosis: {[1. Type 2 Diabetes ] [1. Fatty Liver 2. Right Kidney Stone 3. Bilateral Thyroid Nodules 4. Atherosclerosis 5. Hyperlipidemia]}	0	0	0	0	0	0	0	No	No	No	Male	0	31	1.63	59	22.2	133	77	2.1	5.09	2.92	1.42	98.61	4.02	404.2	1.27	10.16	5.05	7.5	63.3069	-102.8	35.8199	-95.79	3.09007	-71.29	53.0317	42.69	0.218864	-60.25	10.7494	-96.45
Discharge Diagnosis: {[1. Type 2 Diabetes, 2. Obesity, 3. Atherosclerosis, 4. Hyperlipidemia, 5. Fatty Liver, 6. Hypertension][6. Pulmonary Shadow, 7. Colonic Diverticulum, 8. Chronic Atrophic Gastritis with Erosion, 9. Gastric Retention]}	1	1	0	1	0	0	0	Yes	No	No	Male	0	50	1.7	87.5	30.27	125	85	1.85	2.87	1.66	0.78	116.51	7.74	303.4	2.27	6	1.37	6.4	65.8824	-98.31	87.1972	-99.2	3.59862	-61.58	57.4394	37.04	1.01938	-73.72	21.5329	-98.63
Discharge Diagnosis: {[1. Type 2 Diabetes, 2. Hyperlipidemia, 3. Hypertension, 4. Post-lung surgery, 5. Old pulmonary tuberculosis][6. Kidney stones, 7. Pulmonary shadows]}	1	1	0	1	0	0	0	Yes	Yes	Yes	Male	0	46	1.8	80	24.69	150	96	0.66	3.99	2	1.53	79.47	5.42	155	2	8.2	0.25	3.9	25.716	-98.33	55.2469	-96.78	3.18827	-62.18	59.1975	35.61	0.621296	-74.24	10.9691	-90.23
Discharge Diagnosis: {[1. Type 2 Diabetes, 2. Type 2 Diabetes with Complications, 3. Diabetic Peripheral Vascular Disease, 4. Carotid Plaque, Thyroid Nodule, 5. Benign Prostatic Hyperplasia, 6. Pulmonary Shadow, 7. Chronic Superficial Gastritis with Erosion][1. Sinus Bradycardia, 2. Hypoproteinemia, 3. Hypokalemia]}	0	0	1	0	0	0	0	No	No	No	Male	0	65	1.56	47	19.31	98	51	1.13	2.41	1.31	0.76	95.51	5.67	283.9	2.12	5.7	3.28	2.2	3.22321	-53.99	6.39793	-91.94	0.714579	-42.35	42.1598	42.1	0.220168	-35.22	0.188979	-55.9
Discharge Diagnosis: {[1. Type 2 Diabetes Mellitus with Diabetic Ketoacidosis, 2. Pulmonary Shadow, 3. Fatty Liver][]}	0	0	0	0	0	0	0	No	No	No	Female	0	24	1.68	66	23.38	122	81	1.02	6.16	4.49	1.11	92.67	2.83	482.9	0.84	11.28	1.88	6.7	69.2673	-107.7	50.0638	-103.1	3.89739	-72.74	42.5879	38.53	0.338577	-52.13	16.4505	-98.82
Discharge Diagnosis: {[1. Type 2 Diabetes Mellitus with Diabetic Ketoacidosis, 2. Pulmonary Shadow, 3. Fatty Liver][]}	0	1	0	1	0	0	1	Yes	No	No	Female	0	69	1.65	54	19.83	140	60	0.52	2.87	1.15	1.14	104.37	6.29	345.9	1.43	6.3	0.39	15.7	49.1827	-106.7	20.7089	-92.2	3.59596	-64.67	33.6749	31.25	0.552801	-55.09	6.11203	-88.77
Discharge Diagnosis: {[1. Type 2 Diabetes Mellitus with Diabetic Ketoacidosis, 2. Pulmonary Shadow, 3. Fatty Liver][]}	0	0	1	1	0	0	0	No	No	No	Female	0	69	1.49	47.5	21.39	116	58	1.07	5.41	3.09	1.47	102.43	7.9	266.5	0.68	7.7	1.03	10.4	35.6335	-94.6	12.9318	-83.27	3.48543	-59.54	40.4126	32.93	0.181658	-45.9	2.07828	-77.45
Discharge Diagnosis: {[1. Type 2 Diabetes Mellitus, Diabetic Peripheral Neuropathy, Diabetic Peripheral Vascular Disease, 2. Hypertension, 3. Cataract][4. Thyroid Nodule, 5. Fatty Liver, 6. Benign Prostatic Hyperplasia, 7. Prostate Calculi, 8. Refractive Errors in Both Eyes, 9. Corneal Opacity in Both Eyes, 10. Pulmonary Shadow, 11. Adrenal Hyperplasia]}	0	1	1	1	0	0	0	Yes	Yes	No	Male	0	63	1.63	75	28.22	164	85	0.63	3.92	2.46	0.99	82.38	5.51	314.7	1.93	9.8	1.25	6	35.8952	-94.52	70.044	-99.62	4.55042	-60.76	63.8714	33.33	1.30754	-76.96	9.83477	-92.86
Discharge Diagnosis: {[1. Type 2 Diabetes, 2. Type 2 Diabetic Ketoacidosis, 3. Fatty Liver, 4. Kidney Stones, 5. Hyperuricemia][6. Thyroid Nodule]}	0	0	0	0	0	0	0	No	Yes	No	Male	0	38	1.85	117	34.18	143	94	3.21	5.02	3.22	0.99	84.6	4.01	599.8	0.84	9.44	2.74	23.5	90.9277	-107.5	79.1234	-105.5	6.29364	-75.36	64.1928	39.49	1.28999	-72.79	21.0022	-97.19
Discharge Diagnosis: {1. Type 2 Diabetes, 2. Urinary Tract Infection, 3. Hypertension, 4. Post-thyroid Surgery, 5. Post-hysterectomy, 6. Liver Dysfunction, 7. Fatty Liver, 8. Female Pelvic Inflammatory Disease}	0	1	0	1	1	0	0	Yes	No	No	Female	0	56	1.6	60.5	23.63	122	64	1.67	5.11	3.36	1.05	87.53	3.9	305.8	0.96	12.1	5.76	0	49.8438	-103.7	53.75	-97.42	8	-67	44.8828	29.32	1.19922	-59.86	10.3008	-96.22
Discharge Diagnosis: {[1. Type 2 Diabetes, 2. Type 2 Diabetes with Complications, 3. Diabetic Peripheral Vascular Disease, 4. Carotid Plaque, Thyroid Nodule, 5. Benign Prostatic Hyperplasia, 6. Pulmonary Shadow, 7. Chronic Superficial Gastritis with Erosion][1. Sinus Bradycardia, 2. Hypoproteinemia, 3. Hypokalemia]}	0	0	0	0	0	0	0	No	No	No	Male	0	22	1.68	42.5	15.05	106	68	2.18	4.71	2.38	1.09	87.79	4.49	291.6	0.2	14.1	0.91	12.7	7.15703	-74.31	1.64576	-75.44	1.22343	-65.16	33.4432	43.77	0.0413832	-37.08	1.12422	-74.99
Discharge Diagnosis: {1. Type 2 Diabetes, 2. Diabetic Peripheral Neuropathy, 3. Hyperlipidemia [1. Fatty Liver, 2. Carotid Plaque]}	0	1	0	1	0	0	1	No	No	No	Male	0	59	1.78	72	22.72	124	92	2.13	4.64	2.76	1.08	100.96	4.37	514.3	3.59	5.9	0.2	2.3	25.8932	-97.89	63.8177	-101.4	2.74902	-63.8	43.8392	38.61	0.904873	-72.41	18.7729	-93.21
Discharge Diagnosis: {[1. Type 2 Diabetes, Diabetic Peripheral Neuropathy, 2. Hyperlipidemia, 3. Hypertension, 4. Cerebral Aneurysm, 5. Chronic Gastritis][1. Renal Cyst, 2. Kidney Stone, 3. Pulmonary Shadow, 4. Liver Dysfunction]}	0	1	1	0	0	0	0	Yes	No	No	Female	0	56	1.63	64	24.08	129	86	0.54	2.78	1.38	1.09	87.56	6.39	368.3	3.1	6.1	0.23	6	50.1336	-103.3	55.5911	-94.92	3.25718	-68.76	38.767	32.54	1.0851	-72.04	20.825	-93.06
Discharge Diagnosis: {[1. Type 2 diabetes ketoacidosis][2. Thyroid nodule]}	0	1	0	1	0	0	1	Yes	No	No	Male	0	47	1.75	74	24.16	141	87	0.62	4.51	2.77	1.04	95.6	5.54	352.8	2.48	5.3	1.97	5.6	36.8327	-101.8	58.2204	-96.99	3.82367	-70.58	48.7837	36.58	0.989388	-73.6	6.85061	-87.69
Discharge Diagnosis: {[1. Type 2 Diabetes, Diabetic Peripheral Neuropathy, 2. Hyperlipidemia, 3. Hypertension, 4. Cerebral Aneurysm, 5. Chronic Gastritis][1. Renal Cyst, 2. Kidney Stone, 3. Pulmonary Shadow, 4. Liver Dysfunction]}	0	0	0	0	0	0	0	Yes	Yes	No	Male	0	54	1.7	93	32.17	116	73	1.56	5.88	3.95	1.26	82.06	4	261.1	1.89	9.7	3.94	0	67.5433	-102.1	92.872	-104.4	4.46021	-69.81	72.8374	41.28	1.1128	-73.06	26.9446	-101.5
Discharge Diagnosis: {[1. Type 2 diabetes, diabetic peripheral neuropathy, 2. Hyperlipidemia, 3. Liver dysfunction, 4. Hypertension, 5. Fatty liver, 6. Pulmonary shadow, 7. Post-hysterectomy status][8. Thyroid nodule, 9. Breast nodule, 10. Lower limb atherosclerosis, 11. Ketoacidosis, 12. Hashimoto's thyroiditis, 13. Fatty liver]}	0	1	0	1	0	0	0	Yes	No	No	Female	0	62	1.62	70	26.67	158	77	0.95	3.62	1.9	1.2	93.02	4.86	260.4	1.62	9.9	6.72	8.1	77.9226	-107.9	72.3213	-103.3	4.15333	-62.76	34.4993	30.15	1.16103	-72.21	19.6235	-99.25
Discharge Diagnosis: {1. Type 2 Diabetes, 2. Diabetic Peripheral Neuropathy, 3. Hyperlipidemia [1. Fatty Liver, 2. Carotid Plaque]}	0	0	0	0	0	0	0	No	Yes	Yes	Male	0	45	1.7	72	24.91	109	66	0.49	5.11	3.18	1.37	100.38	4.77	352.3	0.41	10.8	0.32	6.7	35.7093	-98.58	28.2422	-97.18	4.02422	-68.32	55.2249	43.68	0.667128	-75.28	6.69896	-90.55
Discharge Diagnosis: {[1. Type 2 Diabetes, 2. Type 2 Diabetes with Complications, 3. Diabetic Peripheral Vascular Disease, 4. Carotid Plaque, Thyroid Nodule, 5. Benign Prostatic Hyperplasia, 6. Pulmonary Shadow, 7. Chronic Superficial Gastritis with Erosion][1. Sinus Bradycardia, 2. Hypoproteinemia, 3. Hypokalemia]}	1	0	0	1	0	0	1	No	Yes	No	Male	0	42	1.68	59	20.9	119	68	0.82	4.35	2.72	1.22	108.05	5.45	258.4	1.28	5.6	0.34	1.3	23.7847	-95.04	20.6739	-88.61	1.83673	-70.42	46.379	46.79	0.34825	-69.19	2.91454	-75.79
Discharge Diagnosis: {[1. Type 2 Diabetes, Diabetic Peripheral Neuropathy, 2. Hyperlipidemia, 3. Hypertension, 4. Cerebral Aneurysm, 5. Chronic Gastritis][1. Renal Cyst, 2. Kidney Stone, 3. Pulmonary Shadow, 4. Liver Dysfunction]}	0	0	1	1	0	0	1	No	No	No	Female	0	55	1.5	54	24	129	80	3.05	4.19	2.02	0.83	101.06	3.48	122.7	2.23	7.66	1.37	2.9	39.7511	-104	49.4667	-97.86	4.08178	-67.26	46.3556	33.75	0.264267	-72.8	13.4356	-99.66
Discharge Diagnosis: {1. Type 2 Diabetes, 2. Diabetic Peripheral Neuropathy, 3. Hyperlipidemia [1. Fatty Liver, 2. Carotid Plaque]}	0	0	0	0	0	0	0	No	No	No	Female	0	41	1.62	50	19.05	126	84	1.3	4.89	3.16	1.19	81.26	4.33	173	0.86	10.3	0.26	5.2	32.5217	-98.11	19.0177	-89.57	1.89643	-62.61	37.3038	42.81	0.0929736	-67.45	1.87776	-79.38
Discharge Diagnosis: {[1. Type 2 Diabetes 2. Thyroid Nodule 3. Atrial Septal Defect 4. Hypokalemia]}	0	0	0	0	0	0	0	No	Yes	No	Male	0	43	1.81	67	20.45	99	60	1.67	3.65	2.18	0.93	76.6	5.94	197.3	0.81	12.3	8.72	3.1	14.5508	-81.27	14.6455	-86.74	0.78508	-63.24	44.6873	47.11	0.115228	-61.24	4.04444	-77.27
Discharge Diagnosis: {[1. Type 2 Diabetes, 2. Type 2 Diabetes with Complications, 3. Diabetic Peripheral Vascular Disease, 4. Carotid Plaque, Thyroid Nodule, 5. Benign Prostatic Hyperplasia, 6. Pulmonary Shadow, 7. Chronic Superficial Gastritis with Erosion][1. Sinus Bradycardia, 2. Hypoproteinemia, 3. Hypokalemia]}	1	1	0	1	0	0	0	Yes	No	No	Male	0	50	1.65	95	34.89	124	74	1.63	4.74	3.12	1.12	87.53	6.04	466.7	4.62	7.7	2.04	29.7	60.8264	-101.3	173.039	-103.5	6.78788	-71.12	64.2424	33.8	3.00422	-75.87	41.7998	-99.61
Discharge Diagnosis: {[1. Type 2 Diabetes 2. Thyroid Nodule 3. Atrial Septal Defect 4. Hypokalemia]}	0	0	0	0	0	0	0	No	No	No	Male	0	37	1.71	66	22.57	121	74	2.28	4.83	3.04	1.03	93.71	5.66	285	1.04	11.1	19.46	12	25.0675	-100.4	51.8108	-104.3	1.65384	-67.9	50.6823	48.72	0.563934	-75.55	11.9353	-94
Discharge Diagnosis: {1. Type 2 Diabetes, 2. Hypertension, 3. Hyperlipidemia, 4. Fatty Liver, 5. Pulmonary Shadows, 6. Atherosclerosis, 7. Post-Cholecystectomy, 8. Thyroid Nodule}	0	0	0	0	0	0	0	Yes	No	No	Female	0	66	1.6	62.5	24.41	129	79	3.56	4.46	2.42	0.88	109.05	5.51	157.3	1.16	9.9	8.72	4	52.5781	-102.3	56.3281	-96.81	5.29297	-68.16	37.3984	30.63	1.25508	-73.01	15.1992	-97.04
Discharge Diagnosis: {1. Type 2 Diabetes, 2. Hypertension, 3. Hyperlipidemia, 4. Fatty Liver, 5. Pulmonary Shadows, 6. Atherosclerosis, 7. Post-Cholecystectomy, 8. Thyroid Nodule}	0	1	0	0	0	0	0	Yes	No	No	Female	0	64	1.56	62	25.47	160	72	1.07	3.92	2.17	1.09	92.32	6.42	339.9	3.6	6.8	0.25	1.5	80.0871	-106.5	43.8856	-96.93	4.54471	-68.1	40.2285	28.32	0.476249	-69.04	11.7234	-92.64
Discharge Diagnosis: {1. Type 2 Diabetes, 2. Hypertension, 3. Hyperlipidemia, 4. Fatty Liver, 5. Pulmonary Shadows, 6. Atherosclerosis, 7. Post-Cholecystectomy, 8. Thyroid Nodule}	0	1	1	1	0	0	0	Yes	No	No	Male	0	56	1.7	82	28.37	150	100	1.02	4.14	2.73	0.92	95.46	4.75	275.6	3.53	8.2	0.11	5.2	43.4256	-100.6	94.9827	-95.47	2.77716	-68.13	60.3114	43.32	1.11522	-81.49	23.436	-94.42
Discharge Diagnosis: {[1. Type 2 Diabetes Mellitus with Diabetic Ketoacidosis, 2. Pulmonary Shadow, 3. Fatty Liver][]}	0	1	0	1	0	0	1	No	No	No	Female	0	63	1.58	51.5	20.62	131	65	1.11	4.13	2.53	1.24	92.66	4.14	283.3	1.25	7.14	1.33	15.5	32.3386	-104.2	39.9696	-98.62	4.94312	-72.31	32.4587	31.83	0.857635	-72.6	7.66303	-90.49
Discharge Diagnosis: {[1. Internal carotid artery stenosis 2. Type 2 diabetes][1. Prostate stones 2. Atherosclerosis 3. Fatty liver 4. Pulmonary shadows]}	0	0	0	0	0	1	0	No	No	No	Male	0	46	1.66	61	22.13	142	85	0.88	3.63	2.12	1.05	75.8	2.81	225.4	0.2	15.1	0.65	3.9	28.4657	-85.03	23.6246	-85.74	2.11823	-57.07	50.8419	39.09	0.944622	-72.87	7.43577	-80.35
Discharge Diagnosis: {[1. Type 2 Diabetes Mellitus with Diabetic Ketoacidosis, 2. Pulmonary Shadow, 3. Fatty Liver][]}	1	1	0	1	0	0	1	Yes	Yes	Yes	Male	0	53	1.77	64	20.42	122	77	0.72	4.27	2.83	1.15	98.56	7.3	260.6	1.43	7.5	85.4	3.8	26.3143	-98.04	27.6772	-88.47	4.16547	-61.73	39.0373	24.07	0.414951	-69.69	2.78368	-78.43
Discharge Diagnosis: {[1. Type 2 Diabetes, 2. Hypertension, 3. Hyperlipidemia][4. Liver dysfunction, 5. Thyroid nodule, 6. Fatty liver, 7. Gallstones, 8. Pulmonary shadow]}	0	0	0	0	0	0	0	Yes	No	No	Male	0	32	1.78	95	29.98	147	97	3.18	5.06	2.96	1.26	84.98	4.09	399.8	1.52	10.9	0.57	17.8	58.6731	-106.5	83.2597	-104	3.3266	-69.88	60.6931	43.05	1.39187	-80.62	14.894	-96.54
Discharge Diagnosis: {[1. Type 2 Diabetes, 2. Cerebral Arterial Insufficiency][3. Breast Hyperplasia, 4. Pulmonary Shadow]}	0	1	1	1	0	0	0	No	No	No	Female	0	49	1.53	41	17.51	128	77	0.67	5.09	3.23	1.6	103.07	4.51	198.5	0.59	10.8	0.53	7.1	23.0766	-100.5	11.5896	-84.89	1.51608	-63.81	36.0289	35.06	0.158016	-69.92	2.1355	-82.56
Discharge Diagnosis: { [1. Type 2 Diabetes, 2. Thyroid Nodule] [3. Pulmonary Shadow, 4. Hyperlipidemia] }	0	1	0	1	0	0	1	No	No	No	Female	0	54	1.6	52.2	20.39	119	63	0.92	5.47	3.55	1.49	78.22	4.93	201.8	1.28	10.04	0.9	15.7	26.5742	-99.74	27.8711	-88.7	1.54414	-68.83	33.957	37	0.0365078	-59.4	4.22266	-84.89
Discharge Diagnosis: {[1. Type 2 Diabetes Mellitus with Diabetic Ketoacidosis, 2. Pulmonary Shadow, 3. Fatty Liver][]}	0	0	0	0	0	0	0	Yes	No	No	Female	0	48	1.52	71	30.73	122	77	2.93	4.54	2.77	0.97	97.47	4.78	197	4.84	7.4	0.89	5.7	148.676	-105.4	81.804	-108.8	8.76039	-76.47	47.0481	29.88	1.72957	-75.38	19.9533	-101.4
Discharge Diagnosis: {[1. Type 2 Diabetes, 2. Hypertension, 3. Hyperlipidemia]}	0	0	0	0	0	0	0	No	No	No	Male	0	56	1.68	63	22.32	146	78	1.2	5.63	3.58	1.36	91.04	5.96	244.4	0.85	9.6	1.14	6.6	16.7375	-87.68	30.9666	-95.79	3.10693	-62.4	55.8744	42.25	1.07285	-71.99	11.6532	-92.3
Discharge Diagnosis: { [1. Type 2 Diabetes, 2. Thyroid Nodule] [3. Pulmonary Shadow, 4. Hyperlipidemia] }	0	0	0	1	0	0	0	No	No	No	Female	0	58	1.55	70	29.13	145	92	1.69	4.49	2.6	1.13	81.67	5.61	253.1	1.71	10.2	8.72	3.8	113.84	-108.8	74.3809	-104.5	5.97294	-71.48	44.3288	26.84	0.645161	-76.89	18.6181	-101.9
Discharge Diagnosis: {[1. Type 2 Diabetes Mellitus with Diabetic Ketoacidosis, 2. Pulmonary Shadow, 3. Fatty Liver][]}	0	0	0	0	0	0	0	Yes	No	No	Female	0	47	1.6	61.7	24.1	110	83	1.6	5.25	3.39	1.07	107.82	5.9	406.8	2.71	11.1	8.72	17	52.6953	-105.9	53.4375	-96.4	2.89141	-71.14	42.0312	38.02	0.394922	-73.75	14.4844	-98.53
Discharge Diagnosis: {[1. Type 2 Diabetes, 2. Cerebral Arterial Insufficiency][3. Breast Hyperplasia, 4. Pulmonary Shadow]}	0	1	1	1	0	0	1	No	No	No	Female	0	64	1.58	52.5	21.03	145	74	1.07	4.49	2.79	1.33	96.81	6.45	275.1	2.51	8	0.39	2.9	29.4023	-92.42	40.8989	-95.14	2.98189	-59.91	36.1481	32.43	1.14365	-77.82	9.16119	-89.25
Discharge Diagnosis: {[1. Type 2 Diabetes, 2. Cerebral Arterial Insufficiency][3. Breast Hyperplasia, 4. Pulmonary Shadow]}	0	0	0	0	0	0	0	Yes	Yes	No	Male	0	51	1.73	76	25.39	152	114	1.76	4.51	2.92	0.77	99.73	6.22	298.6	2.46	11.5	3.18	10.8	49.4504	-105.8	52.5577	-102.2	3.21528	-68.01	52.3238	38.56	0.955261	-70.91	18.8747	-97.02
Discharge Diagnosis: { [1. Type 2 Diabetes, 2. Thyroid Nodule] [3. Pulmonary Shadow, 4. Hyperlipidemia] }	0	0	0	1	0	0	0	No	Yes	Yes	Male	0	52	1.74	70	23.12	132	83	5.42	4.99	2.46	1	89.38	4.49	348.1	1.74	7.5	1.36	3.7	19.9267	-93.15	38.9748	-96.51	0.573391	-64.93	52.715	45.56	0.243262	-69.15	7.83789	-88.85
Discharge Diagnosis: {[1. Type 2 Diabetes, 2. Cerebral Arterial Insufficiency][3. Breast Hyperplasia, 4. Pulmonary Shadow]}	1	1	0	1	0	0	0	Yes	No	Yes	Male	0	67	1.72	71	23.99	140	73	1.74	3.81	1.81	1.33	77.04	5.37	182.5	1.28	7.1	1.28	21	22.9888	-96.68	63.7845	-93.31	3.11317	-62.23	44.7539	37.35	2.26203	-76.82	20.2271	-93.92
Discharge Diagnosis: { [1. Type 2 Diabetes, 2. Thyroid Nodule] [3. Pulmonary Shadow, 4. Hyperlipidemia] }	0	0	0	0	0	0	0	No	No	No	Female	0	28	1.62	73.5	28	120	84	0.92	3.51	1.91	1.21	77.79	7.6	275.3	2.52	9	10.92	10.3	98.3082	-104.7	68.8919	-103.6	3.123	-65.75	45.0389	36.36	0.737311	-71.26	15.775	-100.6
Discharge Diagnosis: {[1. Type 2 Diabetes, 2. Type 2 Diabetes with Complications, 3. Diabetic Peripheral Vascular Disease, 4. Carotid Plaque, Thyroid Nodule, 5. Benign Prostatic Hyperplasia, 6. Pulmonary Shadow, 7. Chronic Superficial Gastritis with Erosion][1. Sinus Bradycardia, 2. Hypoproteinemia, 3. Hypokalemia]}	0	0	0	0	0	0	0	Yes	No	No	Female	0	59	1.6	70	27.34	171	86	1.38	5.01	3.28	1.19	85.96	4.69	233.1	2.03	11.1	4.56	3.6	101.562	-107.3	56.5625	-104.1	3.1707	-54.93	46.0547	27.64	1.3543	-77.3	19.8438	-98.55
Discharge Diagnosis: { [1. Type 2 Diabetes, 2. Thyroid Nodule] [3. Pulmonary Shadow, 4. Hyperlipidemia] }	0	0	0	0	0	0	0	Yes	No	No	Female	0	48	1.5	76	33.77	120	82	2.85	6.66	4.57	1.19	73.54	5.52	210.3	12.14	6.6	6.1	4	122.8	-108.1	117.6	-107.9	12.9467	-66.02	50.4	19.58	2.04178	-73.73	20.0667	-100.2
Discharge Diagnosis: {[1. Type 2 Diabetes, 2. Liver Dysfunction, 3. Hyperuricemia] [4. Pulmonary Shadow, 5. Fatty Liver, 6. Gallbladder Polyp, 7. Renal Cyst, 8. Prostate Calcification]}	0	0	0	0	0	0	0	No	Yes	Yes	Male	0	40	1.7	81	28.02	119	79	2.24	5.27	3.64	1.02	87.7	4.9	345.8	1.95	9.9	0.66	4.9	39.8962	-101.9	64.0484	-101.6	2.20554	-68.7	55.4325	46.15	0.590311	-69.46	14.5813	-98.03
Discharge Diagnosis: {[1. Type 2 Diabetes, 2. Hypertension, 3. Hyperlipidemia] [4. Sinus Bradycardia, 5. Fatty Liver, 6. Pulmonary Shadow, 7. Thyroid Nodule, 8. Chronic Superficial Gastritis]}	1	0	0	1	0	0	0	Yes	No	No	Female	0	57	1.6	70	27.34	123	71	1.11	3.87	2.18	1.23	89.6	6.8	307.5	2.86	9.2	1.7	6	53.6328	-101.9	55.9766	-101	3.41367	-62.68	49.8047	31.73	0.639062	-72.02	17.5938	-93.83
Discharge Diagnosis: {[1. Type 2 Diabetes, 2. Liver Dysfunction, 3. Hyperuricemia] [4. Pulmonary Shadow, 5. Fatty Liver, 6. Gallbladder Polyp, 7. Renal Cyst, 8. Prostate Calcification]}	1	1	0	1	0	0	0	No	No	No	Female	0	66	1.61	72.5	27.96	129	77	2.54	3.83	2.55	0.67	85.43	3.83	418	1.24	8.6	8.72	2.7	62.2661	-103.2	52.0042	-100.7	6.14945	-66.47	37.7956	22.11	1.10374	-72.22	12.8467	-92.1
Discharge diagnosis: {[1. Type 2 diabetes, 2. Hyperlipidemia][3. Thyroid nodule, 4. Type 2 diabetic ketoacidosis, 5. Liver dysfunction, 6. Leukopenia]}	1	0	0	1	0	0	0	No	No	No	Male	0	49	1.77	67	21.38	132	94	0.91	3.94	1.94	1.55	93.34	4.38	279.8	2.05609	7.1	8.72	3.2	16.3938	-88.57	23.7863	-90.76	1.07983	-66.05	49.6664	41.08	0.10144	-69.75	4.09844	-79.71
Discharge Diagnosis: {[1. Type 2 Diabetes, 2. Type 2 Diabetes with Complications, 3. Diabetic Peripheral Vascular Disease, 4. Carotid Plaque, Thyroid Nodule, 5. Benign Prostatic Hyperplasia, 6. Pulmonary Shadow, 7. Chronic Superficial Gastritis with Erosion][1. Sinus Bradycardia, 2. Hypoproteinemia, 3. Hypokalemia]}	1	1	0	1	0	0	0	Yes	No	No	Male	0	38	1.8	90	27.77	153	98	1.46	4.57	3.15	1.06	66.5	4.73	432.6	2.56	5.7	8.72	5.7	34.4444	-93.61	50.3086	-93.79	3.33951	-59.42	53.0556	36.25	0.542284	-70.02	13.8827	-95.86
Discharge Diagnosis: {[1. Type 2 Diabetes, 2. Hyperlipidemia] [3. Thyroid Nodule, 4. Fatty Liver, 5. Gallstones with Chronic Cholecystitis, 6. Kidney Stones, 7. Pulmonary Shadow]}	0	0	0	0	0	0	0	No	Yes	Yes	Male	0	65	1.75	83	27.1	157	79	0.8	3.51	1.89	1.5	97.34	7.18	224.2	1	7.42	0.91	3.9	38.6286	-98.07	37.8776	-88.72	6.15184	-60.77	52.9306	32.68	1.63527	-76.69	9.41714	-82.38
Discharge Diagnosis: {[1. Type 2 Diabetes ][2. Postmenopausal Osteoporosis 3. Thyroid Nodule 4. Fatty Liver 5. Gallbladder Polyp 6. Pulmonary Shadow]}	0	1	0	0	0	0	0	No	No	No	Female	0	61	1.59	48	18.98	132	70	0.76	4.76	2.75	1.48	89.7	7.87	208.9	0.53	7.98	18.51	4.9	36.1813	-98.3	26.5298	-89.91	2.13876	-60.43	30.0463	29.36	0.326174	-69.67	8.26312	-88.54
Discharge Diagnosis: {[1. Type 2 Diabetes, 2. Cerebral Arterial Insufficiency][3. Breast Hyperplasia, 4. Pulmonary Shadow]}	0	0	0	0	0	0	0	No	No	No	Male	0	38	1.7	70	24.22	126	77	2.93	5.64	3.5	1.13	99.79	6.01	423.4	2.1	12.7	140.01	15.1	55.0173	-96.83	51.3841	-96.73	3.009	-69.97	53.4948	40.18	0.249135	-62.41	13.5952	-92.11
Discharge Diagnosis: {[1. Type 2 Diabetes, 2. Fatty Liver, 3. Hyperlipidemia, 4. Depressive State][5. Liver Dysfunction, 6. Hyperuricemia]}	0	0	0	0	0	0	0	No	No	No	Female	0	26	1.63	88	33.12	145	90	1.52	6.92	4.74	1.75	85.81	4.18	726.7	8.66	11.46	17.93	14.9	98.9499	-108.2	58.6774	-102.1	2.05465	-60.27	52.7683	40.81	0.373142	-72.12	18.5291	-98.05
Discharge Diagnosis: {[1. Type 2 Diabetes, 2. Obesity, 3. Hypertension, 4. Cerebral Arterial Insufficiency][5. Thyroid Nodule, 6. Fatty Liver, 7. Gallstones, 8. Atherosclerosis, 9. Pulmonary Shadow, 10. Cataract, 11. Esophageal Varices, 12. Chronic Superficial Gastritis, 13. Chronic Viral Hepatitis B]}	0	0	0	0	0	0	0	Yes	No	Yes	Female	0	59	1.65	87	31.95	121	66	1.58	4.53	2.77	1.18	86.18	6.37	281.2	4.06	9.9	8.72	14.2	101.01	-104.1	96.3085	-99.62	11.4417	-63.08	41.7631	16.85	2.37245	-75.93	19.056	-95.07
Discharge Diagnosis: {[1. Type 2 Diabetes, 2. Hyperlipidemia, 3. Post-tonsillectomy] [4. Fatty Liver, 5. Accessory Spleen]}	0	0	0	0	0	0	0	No	Yes	No	Male	0	35	1.75	80	26.12	113	78	7.42	5.31	2.53	0.74	75.83	6.68	181.3	1.81	8.7	1.34	1.6	27.9184	-99.61	66.7755	-104.1	1.02367	-58.14	61.0286	44.36	0.847347	-74.98	14.2302	-98.24
Discharge Diagnosis: {[1. Type 2 Diabetes, 2. Type 2 Diabetes with Complications, 3. Diabetic Peripheral Vascular Disease, 4. Carotid Plaque, Thyroid Nodule, 5. Benign Prostatic Hyperplasia, 6. Pulmonary Shadow, 7. Chronic Superficial Gastritis with Erosion][1. Sinus Bradycardia, 2. Hypoproteinemia, 3. Hypokalemia]}	1	0	1	1	0	0	1	Yes	No	No	Female	0	58	1.68	57.5	20.37	131	84	0.6	6.45	3.88	1.77	96.19	9.27	181.3	1.66	8.4	0.53	1.8	41.0643	-93.78	11.7808	-81.41	2.35225	-57.74	34.1978	31.58	0.124398	-61.59	1.51892	-71.99
Discharge Diagnosis: {[1. Type 2 Diabetes, 2. Hyperlipidemia, 3. Post-tonsillectomy] [4. Fatty Liver, 5. Accessory Spleen]}	0	0	0	0	0	0	0	Yes	No	Yes	Male	0	38	1.76	104	33.57	164	72	5.96	7.12	4.15	1.12	80.06	5.85	362.8	2.08	9.44	3.91	4.1	76.2849	-105	60.2079	-99.42	2.97682	-66.45	86.2926	42.97	1.18834	-76.25	16.6677	-96.66
Discharge Diagnosis: {[1. Type 2 Diabetes, 2. Hyperlipidemia, 3. Post-tonsillectomy] [4. Fatty Liver, 5. Accessory Spleen]}	0	0	0	0	0	0	0	Yes	Yes	No	Male	0	50	1.7	90	31.14	169	76	2.3	4.8	3.17	1	90.66	6.55	456.7	3.92	6.2	3.42	7	46.9896	-99.83	97.5779	-101.7	1.80415	-63.52	66.263	40.54	2.80554	-76.25	19.3356	-99.1
Discharge Diagnosis: {1. Type 2 Diabetes, 2. Hypertension, 3. History of Cerebral Infarction, 4. Fatty Liver}	0	0	0	0	0	0	0	Yes	No	No	Male	0	63	1.63	60	22.58	156	78	0.93	3.81	1.89	1.26	96.62	5.34	207.2	0.94	9.3	0.46	5.2	32.0787	-96.53	77.3458	-103.1	4.46761	-64.59	42.2297	28.35	1.49761	-79.93	19.0899	-101.9
Discharge Diagnosis: {[1. Type 2 Diabetes, 2. Type 2 Diabetic Peripheral Neuropathy][4. Thyroid Nodule, 5. Kidney Stone]}	1	0	0	1	0	1	0	No	No	No	Female	0	62	1.68	63	22.32	132	83	1.17	4.97	3.27	1.23	92.98	7	198.3	0.9	7.7	0.53	12.1	69.7279	-102.8	26.2082	-95.83	8.11366	-63.67	37.3087	23.68	0.938917	-69.63	6.18977	-87.83
Discharge Diagnosis: {[1. Type 2 Diabetes, 2. Hypertension, 3. Hyperlipidemia]}	0	0	0	0	0	0	0	No	No	No	Female	0	50	1.59	60	23.73	122	79	0.97	5.43	3.34	1.33	110.93	4.83	318.6	0.73	7.5	1.38	5.9	67.2046	-106.3	37.8624	-101.9	1.71354	-61.4	41.6914	36.37	0.258771	-76.44	7.65792	-92.01
Discharge Diagnosis: {[1. Type 2 Diabetes, 2. Type 2 Diabetic Peripheral Neuropathy][4. Thyroid Nodule, 5. Kidney Stone]}	0	0	0	1	1	0	1	No	Yes	No	Male	0	48	1.73	72	24.05	145	76	1.42	5.39	3.7	0.99	92.9	8.53	252.8	0.3	14	0.49	2.3	36.052	-94.59	52.7248	-97.4	0.656554	-62.02	61.9132	44.36	1.15507	-75.23	14.8585	-94.37
Discharge Diagnosis: {[1. Type 2 Diabetes, 2. Hypertension, 3. Hyperlipidemia]}	0	0	0	0	0	0	0	No	Yes	No	Male	0	43	1.75	77	25.14	128	85	1.91	5.73	4.02	0.96	86.25	2.65	299.1	2.87	6.9	1.74	9.5	36.1143	-101.7	49.8939	-97.15	2.02057	-60.75	50.4163	38.02	0.957061	-79.31	11.5559	-92.39
Discharge Diagnosis: {[1. Type 2 Diabetes, 2. Type 2 Diabetes with Complications, 3. Diabetic Peripheral Vascular Disease, 4. Carotid Plaque, Thyroid Nodule, 5. Benign Prostatic Hyperplasia, 6. Pulmonary Shadow, 7. Chronic Superficial Gastritis with Erosion][1. Sinus Bradycardia, 2. Hypoproteinemia, 3. Hypokalemia]}	1	1	0	1	0	1	0	Yes	Yes	No	Male	0	67	1.7	70	24.22	122	62	0.93	1.97	0.88	0.82	93.88	5.74	257.9	3.75	11	41.61	4.6	37.9931	-92.48	37.6125	-93.14	2.79689	-58.27	49.3772	33.37	1.71142	-73.07	15.2007	-91.34
Discharge Diagnosis: {[1. Type 2 Diabetes, 2. Pulmonary Shadow, 3. Liver Dysfunction, 4. Hyperlipidemia, 5. Fatty Liver, 6. Thyroid Nodule]}	0	0	0	0	0	0	0	No	No	No	Male	0	37	1.73	92	30.73	130	85	1.45	5.28	3.44	1.2	91.01	8.27	315	1.6	12.5	2.74	5.8	102.977	-107.8	55.7653	-101.4	2.72278	-61.7	60.5433	36.22	0.464767	-73.86	13.8327	-92.83
Discharge Diagnosis: {[1. Type 2 Diabetes, 2. Pulmonary Shadow, 3. Liver Dysfunction, 4. Hyperlipidemia, 5. Fatty Liver, 6. Thyroid Nodule]}	0	0	0	0	0	0	0	No	No	No	Male	0	48	1.76	74.5	24.05	137	72	2.5	5.35	3.37	1.11	98.02	5.81	361.8	1.84	8.7	0.55	8.6	27.6924	-97.74	50.7167	-98.44	1.3914	-60.02	51.9434	41.33	1.29358	-70.19	12.613	-95.49
Discharge Diagnosis: {[1. Type 2 Diabetes, 2. Hypertension, 3. Hyperlipidemia]}	0	0	0	0	0	0	0	No	No	No	Female	0	54	1.62	62	23.62	122	81	0.51	6.1	3.54	2.08	83.57	6.44	270.7	1.55	6.1	0.87	2.3	70.6066	-107.3	23.453	-90.46	3.28989	-57.45	39.0565	32.84	0.196426	-71.2	1.69029	-77.22
Discharge Diagnosis: {[1. Type 2 Diabetes, Diabetic Ketoacidosis, 2. Hypertension, 3. Liver Dysfunction, 4. Thyroid Nodule, 5. Hyperlipidemia][6. Pulmonary Shadow, 7. Fatty Liver, 8. Kidney Stone]}	0	0	0	0	0	0	0	Yes	No	No	Female	0	39	1.58	76	30.44	134	102	2.07	5.8	3.64	1.4	90.77	3.17	391.4	3.82	8.56	11.47	5.7	85.1626	-107.4	70.1811	-104.3	2.32615	-66.94	51.8346	38.71	1.27744	-79.69	21.4509	-102.2
Discharge Diagnosis: {[1. Type 2 Diabetes, 2. Hypertension, 3. Hyperlipidemia]}	0	1	0	1	0	0	0	Yes	No	No	Male	0	58	1.7	72	24.91	129	81	0.74	4.42	2.6	1.34	83.88	9.86	343.5	2.01	5.8	1.08	3.3	44.0138	-96.11	58.7197	-102.9	1.2263	-67.48	52.3875	48.03	1.11211	-57.56	18.4844	-106.1
Discharge Diagnosis: {[1. Type 2 diabetes with diabetic peripheral neuropathy][2. Thyroid nodule 3. Gallstones 4. Coronary atherosclerosis]}	0	0	1	1	0	0	0	No	Yes	Yes	Male	0	41	1.7	65	22.49	150	98	1.49	6.54	4.16	1.32	94.11	5.24	337.2	1.03	10.2	0.45	6.4	22.7578	-97.3	42.3529	-94.83	0.628028	-51.86	50.8997	45	0.669204	-71.99	10.2561	-88.23
Discharge Diagnosis: {[1. Type 2 diabetes with diabetic peripheral neuropathy][2. Thyroid nodule 3. Gallstones 4. Coronary atherosclerosis]}	1	1	0	1	1	0	0	Yes	Yes	Yes	Male	0	56	1.72	65	21.97	121	84	1.87	4.07	2.26	1.15	98.44	4.47	279.7	0.55	8	1.34	20.7	35.5936	-99.02	34.3091	-90.05	1.97539	-54.32	48.1341	38.09	1.082	-69.64	7.39927	-86.34
Discharge Diagnosis: { [1. Type 2 Diabetes, 2. Thyroid Nodule] [3. Pulmonary Shadow, 4. Hyperlipidemia] }	0	1	0	1	0	1	1	No	No	No	Female	0	37	1.6	57	22.26	129	85	0.65	5.02	2.54	1.98	106.16	5.1	275.9	1.62	5.8	0.42	10.4	47.0703	-101	27.8164	-91.19	1.26289	-55.45	40.4297	41.03	0.0907812	-60.7	4.45312	-81.96
Discharge Diagnosis: Type 2 Diabetes with Autonomic Neuropathy (1. Type 2 Diabetes, 2. Type 2 Diabetes with Complications, 3. Type 2 Diabetic Peripheral Neuropathy, 4. Hypertension)	1	1	0	1	0	1	1	Yes	No	No	Male	0	63	1.65	78	28.65	132	62	2.99	4.46	2.71	0.84	83.1	6.53	279.1	2.3	7.6	1.67	23.9	36.7677	-94.83	89.2562	-103.9	2.1741	-59.8	59.6511	34.99	4.35629	-77.58	31.7649	-99.47
Discharge Diagnosis: Type 2 Diabetes with Autonomic Neuropathy (1. Type 2 Diabetes, 2. Type 2 Diabetes with Complications, 3. Type 2 Diabetic Peripheral Neuropathy, 4. Hypertension)	0	0	0	0	0	0	0	No	No	No	Female	0	52	1.59	62	24.52	160	97	2.97	5.81	3.36	1.46	107.26	4.5	242.4	3.05	10.5	0.44	2.8	47.3874	-96.39	37.3917	-97.15	2.19216	-52.72	43.7483	35.18	0.403069	-69.99	8.61912	-92.9
Discharge Diagnosis: {[1. Type 2 Diabetes, 2. Hypertension, 3. Hyperlipidemia]}	1	0	0	1	0	0	1	No	No	No	Male	0	46	1.68	66.5	23.56	135	85	1.3	3.9	2.47	1.01	95.02	5.01	358.9	1.29	7.5	1.32	10.7	32.0153	-99.11	40.5329	-96.31	1.44983	-58.42	64.1298	40.64	0.336593	-47.4364	7.01531	-93.55
Discharge Diagnosis: {1. Type 2 Diabetes 2. Post-thyroid surgery, 3. Chronic active hepatitis B [4. Atherosclerosis 5. Pulmonary shadow 6. Cerebral artery stenosis]}	0	1	0	0	0	1	0	No	No	No	Female	0	51	1.55	60	24.97	123	82	0.77	4.92	3.02	1.41	78.44	5.34	332.6	1.07	7.8	2.97	15.4	59.5213	-104.2	37.1488	-100.8	2.04121	-60.95	53.3611	41.43	0.154672	-65.55	8.34547	-92.65
Discharge Diagnosis: {[1. Type 2 Diabetes, 2. Hypertension, 3. Hyperlipidemia, 4. Coronary Atherosclerotic Heart Disease, 5. Status Post Coronary Stent Placement][6. Liver Dysfunction, 7. Fatty Liver, 8. Thyroid Nodule]}	0	0	0	0	0	0	0	Yes	No	No	Male	0	56	1.68	73	25.86	144	78	2.52	4.32	2.74	0.97	90.49	5.43	260.5	1.98	9.3	1.1	12.4	52.2605	-105.2	73.5544	-104.7	1.14406	-62.03	58.0003	42.32	0.738379	-73.47	17.0741	-98.49
Discharge Diagnosis: {[1. Type 2 Diabetes Mellitus, Type 2 Diabetic Ketoacidosis, Type 2 Diabetic Peripheral Neuropathy][2. Pulmonary Shadow, 3. Lower Limb Venous Thrombosis, 4. Thyroid Nodule, 5. Osteoporosis]}	1	1	0	1	0	0	0	No	No	No	Female	0	66	1.56	60	24.65	132	87	1.32	4.28	2.5	1.37	99.27	4.26	304.5	2.62	8.74	1.22	5.4	46.5565	-102.3	51.5697	-99.19	5.96647	-64.68	33.8429	22.19	1.32684	-75.65	24.0713	-100.2
Discharge Diagnosis: { [1. Type 2 Diabetes, 2. Thyroid Nodule] [3. Pulmonary Shadow, 4. Hyperlipidemia] }	1	1	0	1	0	0	0	Yes	Yes	Yes	Male	0	67	1.76	67	21.62	109	59	0.78	2.82	1.26	1.25	81.81	5.46	401.1	1.43	6.2	8.72	1.2	19.7024	-95.53	38.0617	-92.16	3.10821	-62.92	40.8058	30.13	0.769305	-72.79	9.75594	-89.86
Discharge Diagnosis: Type 1.2 Diabetes Mellitus with Diabetic Ketoacidosis	0	0	0	0	0	0	0	No	No	No	Female	0	58	1.61	65	25.07	132	74	7.03	4.04	2.02	0.52	73.12	0.6	273.5	5.56	8.34	11.69	24	59.6042	-107.6	89.387	-104.8	10.2234	-63.12	31.4455	11.22	1.28737	-74.27	22.7383	-102.8
Discharge Diagnosis: { [1. Type 2 Diabetes, 2. Thyroid Nodule] [3. Pulmonary Shadow, 4. Hyperlipidemia] }	0	1	0	0	0	0	0	Yes	Yes	Yes	Male	0	53	1.77	85	27.13	132	81	1.23	4.64	3.09	0.88	92.67	4.7	414.8	0.6	10.6	4.13	1.9	41.2397	-97.12	37.6009	-95.47	2.29149	-55.53	53.0818	36.99	0.5538	-71.21	8.40435	-89.81
Discharge Diagnosis: Type 1.2 Diabetes Mellitus with Diabetic Ketoacidosis	1	1	0	1	0	0	0	Yes	Yes	No	Male	0	58	1.65	60	22.03	128	75	2.28	4.23	2.7	0.92	91.75	8.1	452.4	4.5	7.1	8.72	28.1	19.6143	-89.58	38.494	-92.48	2.65197	-58.21	55.5005	38.46	0.736455	-70.22	6.38384	-84.98
Discharge Diagnosis: {Type 1.2 Diabetes, Type 2 Diabetic Ketoacidosis}	0	0	0	0	0	0	0	No	No	No	Male	0	29	1.65	75	27.54	146	92	1.97	4.02	2.47	0.95	78.63	5.41	376.9	1.55	10.9	2.74	3.2	51.1662	-103	51.9376	-99.9	1.54527	-65.89	55.1699	45.17	0.928191	-76.26	9.7337	-93.78
出院诊断：{[1.成人隐匿性自身免疫性糖尿病 糖尿病性酮症][2.甲状腺结节 3.肺部阴影]}	0	1	1	0	0	0	0	No	No	Yes	Male	0	45	1.72	55	18.59	136	70	0.66	4.29	2.38	1.29	113.49	6.37	293.9	0.2	18.7	1.72	10.1	0.391766	-52.72	0.407653	-86.64	0.08846	-42.39	28.2281	42.75	0.1785	-45.4577	0.309593	-59.56
出院诊断：{[1.2型糖尿病 ,2.高脂血症 ,3.颈动脉斑块 ,4.甲状腺结节 ,5.脂肪肝 ,6.肝囊肿 ,7.肾结石]}	0	0	0	0	0	0	0	No	Yes	No	Male	0	44	1.73	80	26.72	156	87	2.78	6.34	4.29	1.03	101.59	7.61	351.2	1.8	11.4	5.82	8.6	40.9636	-103.2	97.7981	-103.5	5.33262	-66.8	60.9108	31.87	2.56774	-73.0025	18.4269	-100
Discharge Diagnosis: {Type 1.2 Diabetes, Type 2 Diabetic Ketoacidosis}	1	0	1	1	0	1	0	No	No	No	Female	0	69	1.55	44.8	18.64	153	73	0.55	3.46	1.2	1.92	105	9	112.6	0.31	8	4.52	13.8	20.6368	-99.61	20.5786	-88.65	2.91779	-57.73	35.23	32.67	0.470676	-61.7664	4.06327	-86.17
Discharge Diagnosis: {[1. Type 2 Diabetes, 2. Hypertension, 3. Hyperlipidemia]}	0	0	0	1	0	0	1	No	No	No	Female	0	48	1.53	47.5	20.29	118	73	0.71	3.49	2.06	1.1	85.57	6.71	287.3	2.23	5.9	8.72	3.3	29.117	-94.61	26.3488	-94.77	1.77624	-68.98	38.011	46.15	0.201119	-45.2104	2.57721	-87.34
Discharge Diagnosis: {[1. Type 2 Diabetes, 2. Hypertension, 3. Hyperlipidemia]}	0	0	0	0	0	0	0	Yes	No	No	Female	0	66	1.52	62.5	27.05	117	72	0.7	3.01	1.59	1.1	92.28	5.08	109	2.07	7	86.72	12.3	83.9681	-108.3	49.1257	-100.1	8.60024	-63.71	38.1795	16.44	0.711955	-54.1647	13.5821	-88.55
Discharge Diagnosis: {[1. Type 2 Diabetes, 2. Hypertension, 3. Hyperlipidemia]}	0	0	0	0	0	0	0	Yes	Yes	Yes	Male	0	48	1.73	80	26.72	138	85	1.79	4.89	3.19	0.96	89.03	6.02	306	3.27	6	8.72	16.4	36.1522	-103.1	90.3806	-104.2	0.993017	-72.89	57.1686	38.9	1.04882	-57.4293	28.3738	-99.99
Discharge Diagnosis: {Type 1.2 Diabetes, Type 2 Diabetic Ketoacidosis}	0	0	0	0	0	0	0	No	Yes	No	Male	0	52	1.7	80	27.68	150	105	1.52	4.96	3.08	1.14	85.66	6.3	316.8	1.79	10.4	0.54	8	42.7682	-99.13	45.5363	-94.7	2.29931	-61.53	55.1903	42.67	1.45156	-72.3925	10.7855	-93
Discharge Diagnosis: {Type 1.2 Diabetes, Type 2 Diabetic Ketoacidosis}	1	1	0	1	0	0	1	No	No	No	Male	0	56	1.78	64	20.19	106	73	0.58	4.77	2.8	1.36	108.85	8.01	335.9	2.46	6.5	0.81	25	25.3914	-91.08	26.8842	-89.69	3.06906	-54.86	39.2943	37.06	0.396067	-57.0506	11.1255	-91.58
Discharge Diagnosis: {[1. Type 2 Diabetes, Diabetic Peripheral Neuropathy, 2. Type 2 Diabetes with Complications, 3. Hypertension, 4. Obesity, 5. Hyperlipidemia] [6. Fatty Liver, 7. Gallstones, 8. Pulmonary Shadow, 9. Carotid Plaque, 10. Erosive Gastritis, 11. Colorectal Polyps, 12. Colitis]}	0	1	0	1	0	0	0	Yes	No	No	Male	0	48	1.68	88	31.17	145	80	1.54	5.31	3.45	1.07	84.4	5.06	355.2	2.74	5.8	8.72	8.7	65.3345	-105.3	93.3603	-101.6	3.24334	-74.48	64.0235	43.77	1.68367	-69.0736	23.3914	-94.59
Discharge Diagnosis: {[1. Type 2 Diabetes, 2. Hypertension, 3. Gallstones][1. Osteoporosis, 2. Thyroid Nodule, 3. Pulmonary Shadow, 4. Duodenal Diverticulum, 5. Chronic Superficial Gastritis with Erosion]}	1	1	0	1	0	0	1	Yes	No	No	Female	0	62	1.58	48	19.22	141	75	1.51	5.15	3.03	1.5	86.5	6.61	229.8	1.73	6.7	8.72	29.9	22.949	-97.68	29.7068	-97.07	0.874459	-59.42	28.6452	36.93	0.86084	-59.8515	11.5927	-96.56
Discharge Diagnosis: {Type 1.2 Diabetes, Type 2 Diabetic Ketoacidosis}	0	0	0	0	0	0	0	Yes	No	No	Male	0	60	1.67	72.5	25.99	136	80	1.41	2.46	1.28	0.85	109.25	6.06	332.6	0.99	10.3	0.35	8.6	25.9134	-86.07	59.0914	-97.65	1.87888	-58.29	54.5018	38.67	0.765786	-56.079	22.482	-98.87
Discharge Diagnosis: {[1. Type 2 Diabetes Mellitus 2. Diabetic Ketoacidosis 3. Diabetic Peripheral Neuropathy, 2. Thyroid Disorder][1. Kidney Stones 2. Pulmonary Opacity 3. Subacute Thyroiditis 4. Chronic Gastritis]}	0	0	0	0	0	1	0	No	No	No	Male	0	39	1.68	55	19.48	100	73	1.87	5.35	3.08	1.46	119.98	3.12	347.1	0.44	8.62	8.72	2.3	5.24022	-55.09	3.16716	-85.8	0.366001	-59.49	42.0918	47.57	0.0480052	-41.6206	0.874079	-76.08
Discharge Diagnosis: {[1. Type 2 Diabetes Mellitus with Diabetic Ketoacidosis, 2. Pulmonary Shadow, 3. Fatty Liver][]}	1	1	0	1	0	0	1	No	Yes	No	Male	0	50	1.75	60	19.59	110	73	1.23	3.52	1.84	1.3	112.17	4.25	276.1	1.7	6.2	0.81	2.4	20.3592	-92.31	15.9282	-86.08	0.518857	-63	40.7184	44.97	0.767347	-56.8284	2.1698	-84.8
Discharge Diagnosis: {[1. Type 2 Diabetes ][1. Fatty Liver 2. Kidney Stones 3. Carotid Plaque 4. Pulmonary Shadow 5. Emphysema]}	1	0	0	1	0	0	0	No	No	No	Male	0	57	1.7	70	24.22	108	71	0.77	4.27	2.73	0.99	82.14	6.09	254.2	2.32	9.1	1.24	5.3	31.3841	-92.06	32.6505	-87.98	1.11142	-54.29	60.2422	40.67	1.38003	-64.5043	5.82353	-87.47
Discharge Diagnosis: {Type 1.2 Diabetes, Type 2 Diabetic Ketoacidosis}	0	0	0	0	0	0	0	Yes	Yes	Yes	Male	0	61	1.61	77.2	29.78	140	98	1.87	5.26	3.36	1.08	67.4	6.61	348.6	1.28	13.8	4.8	18.8	62.3433	-105.6	91.2388	-103.5	6.47352	-65.02	54.859	22.54	2.96864	-69.1335	24.4358	-99.88
Discharge Diagnosis: {[1. Type 2 Diabetes Mellitus with Diabetic Ketoacidosis, 2. Pulmonary Shadow, 3. Fatty Liver][]}	1	1	0	1	0	0	0	Yes	Yes	Yes	Male	0	65	1.66	57.5	20.86	126	84	1.57	2.2	1.09	0.82	83.55	6.39	253.3	0.91	10.3	7.01	23.4	20.2533	-88.39	48.2654	-90.25	3.83583	-61.3	45.7251	31.11	2.1313	-71.8182	10.5603	-88.85
Discharge Diagnosis: {[1. Middle cerebral artery stenosis, 2. Type 2 diabetes][1. Pulmonary shadow, 2. Gallstones, 3. Ureteral stones, 4. Fatty liver, 5. Hyperlipidemia]}	0	0	0	1	0	0	0	No	No	Yes	Female	0	67	1.56	65	26.7	152	76	1.88	6.72	4.42	1.54	88.74	8.08	404.1	1.58	9.9	2.22	14.2	62.5	-102.6	75.6492	-102.8	6.80062	-65.21	42.8994	21.05	2.07101	-71.5964	28.764	-102.2
Discharge Diagnosis: {[1. Type 2 Diabetes Mellitus with Diabetic Ketoacidosis, 2. Pulmonary Shadow, 3. Fatty Liver][]}	1	1	0	1	0	0	0	No	No	No	Male	0	44	1.7	59	20.41	121	78	1.44	4.77	2.69	1.4	94.15	6.27	467.4	3.67	6.5	0.36	8.4	49.6194	-99.11	57.474	-93.08	1.99827	-63.01	59.4464	43.68	1.79481	-70.9193	19.0311	-97.5
Discharge Diagnosis: {[1. Type 2 Diabetes][1. Emphysema 2. Pulmonary shadows 3. Arteriosclerosis 4. Erosive gastritis 5. Gastric polyps 6. Colonic polyps 7. Sinus bradycardia 8. Carotid plaque 9. Thyroid nodules 10. Renal cyst 11. Fatty liver]}	0	0	0	0	0	0	0	No	Yes	Yes	Male	0	67	1.65	70	25.71	137	69	1.67	4.23	2.44	1.14	84.18	4.3	449.2	3.05	8.34	0.81	6.6	37.686	-98.2	78.0533	-101.5	7.73921	-68.16	47.1993	27.37	2.16345	-72.3332	24.3967	-101.8
Discharge Diagnosis: {[1. Type 2 Diabetes Mellitus, Diabetic Ketoacidosis, 2. Hyperlipidemia][3. Fatty Liver, 4. Hepatic Hemangioma, 5. Breast Hyperplasia, 6. Thyroid Nodule, 7. Pulmonary Shadow]}	0	0	0	0	0	0	0	No	No	No	Female	0	54	1.62	73.5	28	132	77	3.76	5.7	3.51	0.86	105.19	6.56	324	1.94	8.84	2.14	14.6	91.3733	-105.7	60.8139	-99.98	2.63603	-72.85	46.4106	28.65	0.798506	-66.6763	16.3885	-97.08
Discharge Diagnosis: {[1. Diabetes][2. Pulmonary shadow][3. Thyroid nodule][4. Breast hyperplasia]}	0	0	0	0	0	1	0	No	No	No	Female	0	53	1.62	56	21.33	125	61	0.54	5.22	2.75	2	105.68	7.29	237.9	0.2	7.4	0.78	2.9	35.9854	-91.11	8.91632	-82.7	1.48339	-64.04	40.8093	40.6	0.34667	-50.2097	3.05746	-74.7
Discharge Diagnosis: {1. Type 2 Diabetes 2. Thyroid Nodule 3. Fatty Liver [4. Prostate Stones 5. Pulmonary Shadow 6. Hyperuricemia]}	0	0	0	0	0	0	0	No	No	No	Male	0	52	1.7	80	27.68	124	85	1.56	4.91	3.17	1.15	91.24	5.83	417.3	0.84	8.9	8.72	1.8	42.9412	-100.6	74.4291	-100.8	3.07889	-60.97	55.4671	38.56	2.40727	-69.5984	21.8062	-98.11
Discharge Diagnosis: {[1. Type 2 Diabetes 2. Hypokalemia 3. Thyroid Nodule 4. Pulmonary Shadow 5. Cerebral Aneurysm 6. Osteoporosis]}	1	1	0	1	0	1	0	Yes	No	No	Female	0	62	1.55	60	24.97	145	88	1.05	4.02	1.99	1.57	76.11	4.92	225.3	1.87	7.98	0.83	5.8	75.6712	-112.3	77.128	-101.6	7.55463	-71.71	33.5942	22.55	1.33819	-64.9399	11.4381	-97.46
Discharge Diagnosis: {[1. Type 2 Diabetes Mellitus with Diabetic Ketoacidosis, 2. Pulmonary Shadow, 3. Fatty Liver][]}	0	0	0	0	0	0	0	Yes	No	No	Male	0	45	1.73	84	28.06	162	94	1.3	5.37	3.61	0.85	106.43	3.98	235.3	2.84	12.3	3.15	19.5	72.3045	-101.8	49.5172	-93.08	0.841324	-62.51	51.4885	43.69	0.628153	-69.9205	14.2838	-90.34
Discharge Diagnosis: {[1. Type 2 Diabetes Mellitus with Diabetic Ketoacidosis, 2. Hyperlipidemia ][3. Fatty Liver, 4. Pulmonary Shadows, 5. Liver Dysfunction]}	0	0	0	0	0	1	0	No	No	No	Male	0	27	1.78	92	29.03	120	62	7.46	7.96	3.9	1.04	92.1	4.65	407.4	1.03	10.64	2.73	5.3	59.7147	-100.6	66.0901	-95.37	1.06489	-61.02	62.3343	40.83	2.19922	-71.3812	20.5182	-95.41
Discharge Diagnosis: { [1. Type 2 Diabetes, 2. Thyroid Nodule] [3. Pulmonary Shadow, 4. Hyperlipidemia] }	0	0	0	0	0	0	0	No	No	No	Male	0	32	1.77	90	28.72	132	92	1.87	5.42	3.74	0.98	72.49	5.09	474	2.05609	10	4.47	3.7	66.2645	-106.7	57.0717	-104.2	1.15676	-63.02	64.094	44.28	1.22506	-63.0131	15.6245	-103.2
Discharge Diagnosis: {[1. Type 2 Diabetes, 2. Lumbar Disc Herniation, 3. Low Back Pain][4. Liver Dysfunction, 5. Fatty Liver, 6. Atherosclerosis, 7. Bronchitis, 8. Pulmonary Shadow, 9. Thyroid Nodule, 10. Prostate Hyperplasia]}	0	0	0	0	0	0	0	No	Yes	Yes	Male	0	55	1.7	80	27.68	108	73	1.19	3.53	2.21	0.82	108.71	4.29	273	0.66	10.1	8.72	12.2	35.3287	-98.27	95.6055	-97.41	2.71142	-64.65	60.4152	36.46	1.19709	-57.7648	8.2699	-87.47
Discharge Diagnosis: {[1. Type 2 Diabetes, 2. Hypertension, 3. Hyperlipidemia]}	0	1	1	1	0	0	0	Yes	No	No	Female	0	69	1.55	51	21.22	113	70	1.88	4.29	2.72	0.83	111.64	7.17	436.4	5.34	7.8	8.72	3.7	57.3569	-101	38.9594	-99.76	3.27659	-63.62	34.6764	28.69	1.49927	-73.3115	17.7856	-96.91
Discharge Diagnosis: { [1. Type 2 Diabetes] [2. Thyroid Nodule 3. Reflux Esophagitis 4. Duodenal Ulcer 5. Pulmonary Shadow 6. Carotid Plaque 7. Renal Cyst] }	1	0	0	1	0	0	0	No	Yes	No	Male	0	51	1.78	81	25.56	137	76	1.89	5.5	3.61	1.15	90.97	5.62	509.9	3.31	7	0.97	5.8	30.76	-99.62	43.6814	-94.03	2.72251	-59.51	53.7495	42.33	1.31012	-61.0705	12.0345	-95.51
Discharge Diagnosis: {[1. Type 2 Diabetes, 2. Hypertension, 3. Osteoporosis]}	0	0	0	0	0	0	0	Yes	No	No	Female	0	67	1.54	53	22.34	107	64	3.07	5.4	2.91	1.23	79.89	6.79	305.4	2.44	8.8	1.04	19.9	60.2968	-105.3	70.9226	-106.1	4.06266	-69.74	42.1277	28.26	1.42279	-67.5963	24.5488	-104.3
Discharge Diagnosis: {[1. Type 2 Diabetes Mellitus with Diabetic Ketoacidosis, 2. Pulmonary Shadow, 3. Fatty Liver][]}	0	1	0	0	0	1	0	Yes	No	No	Female	0	30	1.65	72	26.45	144	100	4.9	5.65	3.23	1.04	108.59	3.53	273.7	2.38	9.9	1.46	29.4	85.2893	-107.4	46.9789	-97.94	2.3989	-66.21	35.2911	35.13	0.583251	-53.6227	15.8861	-100.8
Discharge Diagnosis: {[1. Type 2 diabetes with poor blood sugar control 2. Fatty liver 3. Gallbladder polyp 4. Atherosclerosis 5. Pulmonary shadow]}	1	1	0	1	0	0	0	No	No	No	Female	0	45	1.65	71	26.07	111	83	2.16	6.47	3.92	1.63	110.31	5.05	289.7	2.64	11	3.54	8.7	57.3003	-103.6	77.2084	-99.85	3.06299	-68.5	40.7713	31.5	0.952837	-60.3722	18.1047	-101.5
Discharge Diagnosis: {[1. Type 2 Diabetes, 2. Hypertension, 3. Hyperlipidemia]}	1	1	0	1	0	0	0	No	No	No	Female	0	37	1.62	67	25.52	97	54	1.51	3.26	1.51	1.24	103.9	6	322.6	2.97	10.78	5.8	3.5	77.7702	-99.08	39.3614	-101.3	1.451	-62.2	35.5662	37.62	0.617817	-61.6486	13.7365	-101
Discharge Diagnosis: {[1. Type 2 Diabetes, 2. Hypertension, 3. Hyperlipidemia]}	0	0	0	1	0	0	1	No	No	No	Female	0	52	1.58	65	26.03	144	85	1.87	4.9	3.11	1.01	69.43	6.82	313.7	3.68	8.8	5.54	4.8	48.9905	-107.5	51.7545	-105.6	2.06457	-71.05	40.0577	40.7	0.917361	-61.869	11.6888	-100.9
Discharge Diagnosis: {[1. Type 2 Diabetes, 2. Hypertension, 3. Hyperlipidemia]}	0	0	0	0	0	0	0	No	No	No	Male	0	61	1.77	71.5	22.82	114	75	0.91	4.05	2.48	1.12	82.43	5.83	305.6	6.77	10.6	1.15	3.5	53.6883	-106.5	80.0536	-104.5	3.25577	-70.53	41.942	31.78	3.20725	-72.9512	42.4527	-104.6
Discharge Diagnosis: {[1. Type 2 Diabetes, 2. Hypertension, 3. Hyperlipidemia]}	0	0	0	0	0	1	0	No	Yes	No	Male	0	53	1.7	60	20.76	115	63	0.69	4.81	2.64	1.47	87.55	7.39	289	0.2	9.1	1.02	16.7	23.2353	-95.01	5.34602	-80.94	1.23772	-56.9	56.2976	47.43	0.167509	-45.6597	2.80346	-76
